# Supplementary material for: A Proline Mimetic for the Design of New Stable Secondary Structures: Solvent-Dependent Amide Bond Isomerization of (S)-Indoline-2-carboxylic Acid Derivatives
Source: J Org Chem. 2021 Jun 3;86(12):7946–54. doi: 10.1021/acs.joc.1c00184 (PMC8456495; doi:10.1021/acs.joc.1c00184)
Supplement: Supplementary file 2 — jo1c00184_si_002.zip [file jo1c00184_si_002.zip]

Archive with 596 entries (511 files):
- FID for pubblication/Ac-(Ind)2-OMe (2) CNMR in DMSO 150 MHz/
- FID for pubblication/Ac-(Ind)2-OMe (2) CNMR in DMSO 150 MHz/fid
- FID for pubblication/Ac-(Ind)2-OMe (2) CNMR in DMSO 150 MHz/log
- FID for pubblication/Ac-(Ind)2-OMe (2) CNMR in DMSO 150 MHz/procpar
- FID for pubblication/Ac-(Ind)2-OMe (2) CNMR in DMSO 150 MHz/text
- FID for pubblication/Ac-(Ind)2-OMe (2) HNMR in CDCl3 600 MHz/
- FID for pubblication/Ac-(Ind)2-OMe (2) HNMR in CDCl3 600 MHz/fid
- FID for pubblication/Ac-(Ind)2-OMe (2) HNMR in CDCl3 600 MHz/log
- FID for pubblication/Ac-(Ind)2-OMe (2) HNMR in CDCl3 600 MHz/procpar
- FID for pubblication/Ac-(Ind)2-OMe (2) HNMR in CDCl3 600 MHz/text
- FID for pubblication/Ac-(Ind)2-OMe (2) HNMR in DMSO 600 MHz/
- FID for pubblication/Ac-(Ind)2-OMe (2) HNMR in DMSO 600 MHz/fid
- FID for pubblication/Ac-(Ind)2-OMe (2) HNMR in DMSO 600 MHz/log
- FID for pubblication/Ac-(Ind)2-OMe (2) HNMR in DMSO 600 MHz/procpar
- FID for pubblication/Ac-(Ind)2-OMe (2) HNMR in DMSO 600 MHz/text
- FID for pubblication/Ac-(Ind)2-OMe (2) ROESY DMSO/
- FID for pubblication/Ac-(Ind)2-OMe (2) ROESY DMSO/fid
- FID for pubblication/Ac-(Ind)2-OMe (2) ROESY DMSO/log
- FID for pubblication/Ac-(Ind)2-OMe (2) ROESY DMSO/procpar
- FID for pubblication/Ac-(Ind)2-OMe (2) ROESY DMSO/text
- FID for pubblication/Ac-Ind-OH HNMR 400 MHz/
- FID for pubblication/Ac-Ind-OH HNMR 400 MHz/Ac-Ind-OH in Acetic Acid/
- FID for pubblication/Ac-Ind-OH HNMR 400 MHz/Ac-Ind-OH in Acetic Acid/acqu
- FID for pubblication/Ac-Ind-OH HNMR 400 MHz/Ac-Ind-OH in Acetic Acid/acqus
- FID for pubblication/Ac-Ind-OH HNMR 400 MHz/Ac-Ind-OH in Acetic Acid/audita.txt
- FID for pubblication/Ac-Ind-OH HNMR 400 MHz/Ac-Ind-OH in Acetic Acid/fid
- FID for pubblication/Ac-Ind-OH HNMR 400 MHz/Ac-Ind-OH in Acetic Acid/format.temp
- FID for pubblication/Ac-Ind-OH HNMR 400 MHz/Ac-Ind-OH in Acetic Acid/fq1list
- FID for pubblication/Ac-Ind-OH HNMR 400 MHz/Ac-Ind-OH in Acetic Acid/pulseprogram
- FID for pubblication/Ac-Ind-OH HNMR 400 MHz/Ac-Ind-OH in Acetic Acid/scon2
- FID for pubblication/Ac-Ind-OH HNMR 400 MHz/Ac-Ind-OH in Acetic Acid/shimvalues
- FID for pubblication/Ac-Ind-OH HNMR 400 MHz/Ac-Ind-OH in Acetic Acid/specpar
- FID for pubblication/Ac-Ind-OH HNMR 400 MHz/Ac-Ind-OH in Acetic Acid/uxnmr.info
- FID for pubblication/Ac-Ind-OH HNMR 400 MHz/Ac-Ind-OH in Acetic Acid/uxnmr.par
- FID for pubblication/Ac-Ind-OH HNMR 400 MHz/Ac-Ind-OH in Acetic Acid/pdata/
- FID for pubblication/Ac-Ind-OH HNMR 400 MHz/Ac-Ind-OH in Acetic Acid/pdata/1/
- FID for pubblication/Ac-Ind-OH HNMR 400 MHz/Ac-Ind-OH in Acetic Acid/pdata/1/1i
- FID for pubblication/Ac-Ind-OH HNMR 400 MHz/Ac-Ind-OH in Acetic Acid/pdata/1/1r
- FID for pubblication/Ac-Ind-OH HNMR 400 MHz/Ac-Ind-OH in Acetic Acid/pdata/1/auditp.txt
- FID for pubblication/Ac-Ind-OH HNMR 400 MHz/Ac-Ind-OH in Acetic Acid/pdata/1/integrals.txt
- FID for pubblication/Ac-Ind-OH HNMR 400 MHz/Ac-Ind-OH in Acetic Acid/pdata/1/intrng
- FID for pubblication/Ac-Ind-OH HNMR 400 MHz/Ac-Ind-OH in Acetic Acid/pdata/1/outd
- FID for pubblication/Ac-Ind-OH HNMR 400 MHz/Ac-Ind-OH in Acetic Acid/pdata/1/peaklist.xml
- FID for pubblication/Ac-Ind-OH HNMR 400 MHz/Ac-Ind-OH in Acetic Acid/pdata/1/proc
- FID for pubblication/Ac-Ind-OH HNMR 400 MHz/Ac-Ind-OH in Acetic Acid/pdata/1/procs
- FID for pubblication/Ac-Ind-OH HNMR 400 MHz/Ac-Ind-OH in Acetic Acid/pdata/1/thumb.png
- FID for pubblication/Ac-Ind-OH HNMR 400 MHz/Ac-Ind-OH in DMSO/
- FID for pubblication/Ac-Ind-OH HNMR 400 MHz/Ac-Ind-OH in DMSO/acqu
- FID for pubblication/Ac-Ind-OH HNMR 400 MHz/Ac-Ind-OH in DMSO/acqus
- FID for pubblication/Ac-Ind-OH HNMR 400 MHz/Ac-Ind-OH in DMSO/audita.txt
- FID for pubblication/Ac-Ind-OH HNMR 400 MHz/Ac-Ind-OH in DMSO/fid
- FID for pubblication/Ac-Ind-OH HNMR 400 MHz/Ac-Ind-OH in DMSO/format.temp
- FID for pubblication/Ac-Ind-OH HNMR 400 MHz/Ac-Ind-OH in DMSO/fq1list
- FID for pubblication/Ac-Ind-OH HNMR 400 MHz/Ac-Ind-OH in DMSO/pulseprogram
- FID for pubblication/Ac-Ind-OH HNMR 400 MHz/Ac-Ind-OH in DMSO/scon2
- FID for pubblication/Ac-Ind-OH HNMR 400 MHz/Ac-Ind-OH in DMSO/shimvalues
- FID for pubblication/Ac-Ind-OH HNMR 400 MHz/Ac-Ind-OH in DMSO/specpar
- FID for pubblication/Ac-Ind-OH HNMR 400 MHz/Ac-Ind-OH in DMSO/uxnmr.info
- FID for pubblication/Ac-Ind-OH HNMR 400 MHz/Ac-Ind-OH in DMSO/uxnmr.par
- FID for pubblication/Ac-Ind-OH HNMR 400 MHz/Ac-Ind-OH in DMSO/pdata/
- FID for pubblication/Ac-Ind-OH HNMR 400 MHz/Ac-Ind-OH in DMSO/pdata/1/
- FID for pubblication/Ac-Ind-OH HNMR 400 MHz/Ac-Ind-OH in DMSO/pdata/1/1i
- FID for pubblication/Ac-Ind-OH HNMR 400 MHz/Ac-Ind-OH in DMSO/pdata/1/1r
- FID for pubblication/Ac-Ind-OH HNMR 400 MHz/Ac-Ind-OH in DMSO/pdata/1/auditp.txt
- FID for pubblication/Ac-Ind-OH HNMR 400 MHz/Ac-Ind-OH in DMSO/pdata/1/integrals.txt
- FID for pubblication/Ac-Ind-OH HNMR 400 MHz/Ac-Ind-OH in DMSO/pdata/1/intrng
- FID for pubblication/Ac-Ind-OH HNMR 400 MHz/Ac-Ind-OH in DMSO/pdata/1/outd
- FID for pubblication/Ac-Ind-OH HNMR 400 MHz/Ac-Ind-OH in DMSO/pdata/1/proc
- FID for pubblication/Ac-Ind-OH HNMR 400 MHz/Ac-Ind-OH in DMSO/pdata/1/procs
- FID for pubblication/Ac-Ind-OH HNMR 400 MHz/Ac-Ind-OH in DMSO/pdata/1/thumb.png
- FID for pubblication/Ac-Ind-OH HNMR 400 MHz/Ac-Ind-OH in DMSO/pdata/1/title
- FID for pubblication/Ac-Ind-OMe (1) characterization in CDCl3 400 MHz/
- FID for pubblication/Ac-Ind-OMe (1) characterization in CDCl3 400 MHz/CNMR (1)/
- FID for pubblication/Ac-Ind-OMe (1) characterization in CDCl3 400 MHz/CNMR (1)/acqu
- FID for pubblication/Ac-Ind-OMe (1) characterization in CDCl3 400 MHz/CNMR (1)/acqus
- FID for pubblication/Ac-Ind-OMe (1) characterization in CDCl3 400 MHz/CNMR (1)/audita.txt
- FID for pubblication/Ac-Ind-OMe (1) characterization in CDCl3 400 MHz/CNMR (1)/cpdprg2
- FID for pubblication/Ac-Ind-OMe (1) characterization in CDCl3 400 MHz/CNMR (1)/fid
- FID for pubblication/Ac-Ind-OMe (1) characterization in CDCl3 400 MHz/CNMR (1)/format.temp
- FID for pubblication/Ac-Ind-OMe (1) characterization in CDCl3 400 MHz/CNMR (1)/pulseprogram
- FID for pubblication/Ac-Ind-OMe (1) characterization in CDCl3 400 MHz/CNMR (1)/scon2
- FID for pubblication/Ac-Ind-OMe (1) characterization in CDCl3 400 MHz/CNMR (1)/shimvalues
- FID for pubblication/Ac-Ind-OMe (1) characterization in CDCl3 400 MHz/CNMR (1)/specpar
- FID for pubblication/Ac-Ind-OMe (1) characterization in CDCl3 400 MHz/CNMR (1)/uxnmr.info
- FID for pubblication/Ac-Ind-OMe (1) characterization in CDCl3 400 MHz/CNMR (1)/uxnmr.par
- FID for pubblication/Ac-Ind-OMe (1) characterization in CDCl3 400 MHz/CNMR (1)/pdata/
- FID for pubblication/Ac-Ind-OMe (1) characterization in CDCl3 400 MHz/CNMR (1)/pdata/1/
- FID for pubblication/Ac-Ind-OMe (1) characterization in CDCl3 400 MHz/CNMR (1)/pdata/1/1i
- FID for pubblication/Ac-Ind-OMe (1) characterization in CDCl3 400 MHz/CNMR (1)/pdata/1/1r
- FID for pubblication/Ac-Ind-OMe (1) characterization in CDCl3 400 MHz/CNMR (1)/pdata/1/auditp.txt
- FID for pubblication/Ac-Ind-OMe (1) characterization in CDCl3 400 MHz/CNMR (1)/pdata/1/outd
- FID for pubblication/Ac-Ind-OMe (1) characterization in CDCl3 400 MHz/CNMR (1)/pdata/1/peaklist.xml
- FID for pubblication/Ac-Ind-OMe (1) characterization in CDCl3 400 MHz/CNMR (1)/pdata/1/proc
- FID for pubblication/Ac-Ind-OMe (1) characterization in CDCl3 400 MHz/CNMR (1)/pdata/1/procs
- FID for pubblication/Ac-Ind-OMe (1) characterization in CDCl3 400 MHz/CNMR (1)/pdata/1/thumb.png
- FID for pubblication/Ac-Ind-OMe (1) characterization in CDCl3 400 MHz/CNMR (1)/pdata/1/title
- FID for pubblication/Ac-Ind-OMe (1) characterization in CDCl3 400 MHz/COSY (1)/
- FID for pubblication/Ac-Ind-OMe (1) characterization in CDCl3 400 MHz/COSY (1)/acqu
- FID for pubblication/Ac-Ind-OMe (1) characterization in CDCl3 400 MHz/COSY (1)/acqu2
- FID for pubblication/Ac-Ind-OMe (1) characterization in CDCl3 400 MHz/COSY (1)/acqu2s
- FID for pubblication/Ac-Ind-OMe (1) characterization in CDCl3 400 MHz/COSY (1)/acqus
- FID for pubblication/Ac-Ind-OMe (1) characterization in CDCl3 400 MHz/COSY (1)/audita.txt
- FID for pubblication/Ac-Ind-OMe (1) characterization in CDCl3 400 MHz/COSY (1)/format.temp
- FID for pubblication/Ac-Ind-OMe (1) characterization in CDCl3 400 MHz/COSY (1)/pulseprogram
- FID for pubblication/Ac-Ind-OMe (1) characterization in CDCl3 400 MHz/COSY (1)/scon2
- FID for pubblication/Ac-Ind-OMe (1) characterization in CDCl3 400 MHz/COSY (1)/ser
- FID for pubblication/Ac-Ind-OMe (1) characterization in CDCl3 400 MHz/COSY (1)/shimvalues
- FID for pubblication/Ac-Ind-OMe (1) characterization in CDCl3 400 MHz/COSY (1)/specpar
- FID for pubblication/Ac-Ind-OMe (1) characterization in CDCl3 400 MHz/COSY (1)/uxnmr.info
- FID for pubblication/Ac-Ind-OMe (1) characterization in CDCl3 400 MHz/COSY (1)/uxnmr.par
- FID for pubblication/Ac-Ind-OMe (1) characterization in CDCl3 400 MHz/COSY (1)/pdata/
- FID for pubblication/Ac-Ind-OMe (1) characterization in CDCl3 400 MHz/COSY (1)/pdata/1/
- FID for pubblication/Ac-Ind-OMe (1) characterization in CDCl3 400 MHz/COSY (1)/pdata/1/2rr
- FID for pubblication/Ac-Ind-OMe (1) characterization in CDCl3 400 MHz/COSY (1)/pdata/1/auditp.txt
- FID for pubblication/Ac-Ind-OMe (1) characterization in CDCl3 400 MHz/COSY (1)/pdata/1/clevels
- FID for pubblication/Ac-Ind-OMe (1) characterization in CDCl3 400 MHz/COSY (1)/pdata/1/curdat2
- FID for pubblication/Ac-Ind-OMe (1) characterization in CDCl3 400 MHz/COSY (1)/pdata/1/outd
- FID for pubblication/Ac-Ind-OMe (1) characterization in CDCl3 400 MHz/COSY (1)/pdata/1/proc
- FID for pubblication/Ac-Ind-OMe (1) characterization in CDCl3 400 MHz/COSY (1)/pdata/1/proc2
- FID for pubblication/Ac-Ind-OMe (1) characterization in CDCl3 400 MHz/COSY (1)/pdata/1/proc2s
- FID for pubblication/Ac-Ind-OMe (1) characterization in CDCl3 400 MHz/COSY (1)/pdata/1/procs
- FID for pubblication/Ac-Ind-OMe (1) characterization in CDCl3 400 MHz/COSY (1)/pdata/1/thumb.png
- FID for pubblication/Ac-Ind-OMe (1) characterization in CDCl3 400 MHz/COSY (1)/pdata/1/title
- FID for pubblication/Ac-Ind-OMe (1) characterization in CDCl3 400 MHz/HMBC (1)/
- FID for pubblication/Ac-Ind-OMe (1) characterization in CDCl3 400 MHz/HMBC (1)/acqu
- FID for pubblication/Ac-Ind-OMe (1) characterization in CDCl3 400 MHz/HMBC (1)/acqu2
- FID for pubblication/Ac-Ind-OMe (1) characterization in CDCl3 400 MHz/HMBC (1)/acqu2s
- FID for pubblication/Ac-Ind-OMe (1) characterization in CDCl3 400 MHz/HMBC (1)/acqus
- FID for pubblication/Ac-Ind-OMe (1) characterization in CDCl3 400 MHz/HMBC (1)/audita.txt
- FID for pubblication/Ac-Ind-OMe (1) characterization in CDCl3 400 MHz/HMBC (1)/format.temp
- FID for pubblication/Ac-Ind-OMe (1) characterization in CDCl3 400 MHz/HMBC (1)/fq1list
- FID for pubblication/Ac-Ind-OMe (1) characterization in CDCl3 400 MHz/HMBC (1)/pulseprogram
- FID for pubblication/Ac-Ind-OMe (1) characterization in CDCl3 400 MHz/HMBC (1)/scon2
- FID for pubblication/Ac-Ind-OMe (1) characterization in CDCl3 400 MHz/HMBC (1)/ser
- FID for pubblication/Ac-Ind-OMe (1) characterization in CDCl3 400 MHz/HMBC (1)/shimvalues
- FID for pubblication/Ac-Ind-OMe (1) characterization in CDCl3 400 MHz/HMBC (1)/specpar
- FID for pubblication/Ac-Ind-OMe (1) characterization in CDCl3 400 MHz/HMBC (1)/uxnmr.info
- FID for pubblication/Ac-Ind-OMe (1) characterization in CDCl3 400 MHz/HMBC (1)/uxnmr.par
- FID for pubblication/Ac-Ind-OMe (1) characterization in CDCl3 400 MHz/HMBC (1)/pdata/
- FID for pubblication/Ac-Ind-OMe (1) characterization in CDCl3 400 MHz/HMBC (1)/pdata/1/
- FID for pubblication/Ac-Ind-OMe (1) characterization in CDCl3 400 MHz/HMBC (1)/pdata/1/2rr
- FID for pubblication/Ac-Ind-OMe (1) characterization in CDCl3 400 MHz/HMBC (1)/pdata/1/auditp.txt
- FID for pubblication/Ac-Ind-OMe (1) characterization in CDCl3 400 MHz/HMBC (1)/pdata/1/clevels
- FID for pubblication/Ac-Ind-OMe (1) characterization in CDCl3 400 MHz/HMBC (1)/pdata/1/curdat2
- FID for pubblication/Ac-Ind-OMe (1) characterization in CDCl3 400 MHz/HMBC (1)/pdata/1/outd
- FID for pubblication/Ac-Ind-OMe (1) characterization in CDCl3 400 MHz/HMBC (1)/pdata/1/proc
- FID for pubblication/Ac-Ind-OMe (1) characterization in CDCl3 400 MHz/HMBC (1)/pdata/1/proc2
- FID for pubblication/Ac-Ind-OMe (1) characterization in CDCl3 400 MHz/HMBC (1)/pdata/1/proc2s
- FID for pubblication/Ac-Ind-OMe (1) characterization in CDCl3 400 MHz/HMBC (1)/pdata/1/procs
- FID for pubblication/Ac-Ind-OMe (1) characterization in CDCl3 400 MHz/HMBC (1)/pdata/1/thumb.png
- FID for pubblication/Ac-Ind-OMe (1) characterization in CDCl3 400 MHz/HMBC (1)/pdata/1/title
- FID for pubblication/Ac-Ind-OMe (1) characterization in CDCl3 400 MHz/HNMR (1) 0.04M/
- FID for pubblication/Ac-Ind-OMe (1) characterization in CDCl3 400 MHz/HNMR (1) 0.04M/1/
- FID for pubblication/Ac-Ind-OMe (1) characterization in CDCl3 400 MHz/HNMR (1) 0.04M/1/acqu
- FID for pubblication/Ac-Ind-OMe (1) characterization in CDCl3 400 MHz/HNMR (1) 0.04M/1/acqus
- FID for pubblication/Ac-Ind-OMe (1) characterization in CDCl3 400 MHz/HNMR (1) 0.04M/1/audita.txt
- FID for pubblication/Ac-Ind-OMe (1) characterization in CDCl3 400 MHz/HNMR (1) 0.04M/1/fid
- FID for pubblication/Ac-Ind-OMe (1) characterization in CDCl3 400 MHz/HNMR (1) 0.04M/1/format.temp
- FID for pubblication/Ac-Ind-OMe (1) characterization in CDCl3 400 MHz/HNMR (1) 0.04M/1/fq1list
- FID for pubblication/Ac-Ind-OMe (1) characterization in CDCl3 400 MHz/HNMR (1) 0.04M/1/pulseprogram
- FID for pubblication/Ac-Ind-OMe (1) characterization in CDCl3 400 MHz/HNMR (1) 0.04M/1/scon2
- FID for pubblication/Ac-Ind-OMe (1) characterization in CDCl3 400 MHz/HNMR (1) 0.04M/1/shimvalues
- FID for pubblication/Ac-Ind-OMe (1) characterization in CDCl3 400 MHz/HNMR (1) 0.04M/1/specpar
- FID for pubblication/Ac-Ind-OMe (1) characterization in CDCl3 400 MHz/HNMR (1) 0.04M/1/uxnmr.info
- FID for pubblication/Ac-Ind-OMe (1) characterization in CDCl3 400 MHz/HNMR (1) 0.04M/1/uxnmr.par
- FID for pubblication/Ac-Ind-OMe (1) characterization in CDCl3 400 MHz/HNMR (1) 0.04M/1/pdata/
- FID for pubblication/Ac-Ind-OMe (1) characterization in CDCl3 400 MHz/HNMR (1) 0.04M/1/pdata/1/
- FID for pubblication/Ac-Ind-OMe (1) characterization in CDCl3 400 MHz/HNMR (1) 0.04M/1/pdata/1/1i
- FID for pubblication/Ac-Ind-OMe (1) characterization in CDCl3 400 MHz/HNMR (1) 0.04M/1/pdata/1/1r
- FID for pubblication/Ac-Ind-OMe (1) characterization in CDCl3 400 MHz/HNMR (1) 0.04M/1/pdata/1/auditp.txt
- FID for pubblication/Ac-Ind-OMe (1) characterization in CDCl3 400 MHz/HNMR (1) 0.04M/1/pdata/1/outd
- FID for pubblication/Ac-Ind-OMe (1) characterization in CDCl3 400 MHz/HNMR (1) 0.04M/1/pdata/1/proc
- FID for pubblication/Ac-Ind-OMe (1) characterization in CDCl3 400 MHz/HNMR (1) 0.04M/1/pdata/1/procs
- FID for pubblication/Ac-Ind-OMe (1) characterization in CDCl3 400 MHz/HNMR (1) 0.04M/1/pdata/1/title
- FID for pubblication/Ac-Ind-OMe (1) characterization in CDCl3 400 MHz/HNMR (1) 0.1 M/
- FID for pubblication/Ac-Ind-OMe (1) characterization in CDCl3 400 MHz/HNMR (1) 0.1 M/acqu
- FID for pubblication/Ac-Ind-OMe (1) characterization in CDCl3 400 MHz/HNMR (1) 0.1 M/acqus
- FID for pubblication/Ac-Ind-OMe (1) characterization in CDCl3 400 MHz/HNMR (1) 0.1 M/audita.txt
- FID for pubblication/Ac-Ind-OMe (1) characterization in CDCl3 400 MHz/HNMR (1) 0.1 M/fid
- FID for pubblication/Ac-Ind-OMe (1) characterization in CDCl3 400 MHz/HNMR (1) 0.1 M/format.temp
- FID for pubblication/Ac-Ind-OMe (1) characterization in CDCl3 400 MHz/HNMR (1) 0.1 M/pulseprogram
- FID for pubblication/Ac-Ind-OMe (1) characterization in CDCl3 400 MHz/HNMR (1) 0.1 M/scon2
- FID for pubblication/Ac-Ind-OMe (1) characterization in CDCl3 400 MHz/HNMR (1) 0.1 M/shimvalues
- FID for pubblication/Ac-Ind-OMe (1) characterization in CDCl3 400 MHz/HNMR (1) 0.1 M/specpar
- FID for pubblication/Ac-Ind-OMe (1) characterization in CDCl3 400 MHz/HNMR (1) 0.1 M/uxnmr.info
- FID for pubblication/Ac-Ind-OMe (1) characterization in CDCl3 400 MHz/HNMR (1) 0.1 M/uxnmr.par
- FID for pubblication/Ac-Ind-OMe (1) characterization in CDCl3 400 MHz/HNMR (1) 0.1 M/pdata/
- FID for pubblication/Ac-Ind-OMe (1) characterization in CDCl3 400 MHz/HNMR (1) 0.1 M/pdata/1/
- FID for pubblication/Ac-Ind-OMe (1) characterization in CDCl3 400 MHz/HNMR (1) 0.1 M/pdata/1/1i
- FID for pubblication/Ac-Ind-OMe (1) characterization in CDCl3 400 MHz/HNMR (1) 0.1 M/pdata/1/1r
- FID for pubblication/Ac-Ind-OMe (1) characterization in CDCl3 400 MHz/HNMR (1) 0.1 M/pdata/1/assocs
- FID for pubblication/Ac-Ind-OMe (1) characterization in CDCl3 400 MHz/HNMR (1) 0.1 M/pdata/1/auditp.txt
- FID for pubblication/Ac-Ind-OMe (1) characterization in CDCl3 400 MHz/HNMR (1) 0.1 M/pdata/1/integrals.txt
- FID for pubblication/Ac-Ind-OMe (1) characterization in CDCl3 400 MHz/HNMR (1) 0.1 M/pdata/1/intrng
- FID for pubblication/Ac-Ind-OMe (1) characterization in CDCl3 400 MHz/HNMR (1) 0.1 M/pdata/1/outd
- FID for pubblication/Ac-Ind-OMe (1) characterization in CDCl3 400 MHz/HNMR (1) 0.1 M/pdata/1/parm.txt
- FID for pubblication/Ac-Ind-OMe (1) characterization in CDCl3 400 MHz/HNMR (1) 0.1 M/pdata/1/proc
- FID for pubblication/Ac-Ind-OMe (1) characterization in CDCl3 400 MHz/HNMR (1) 0.1 M/pdata/1/procs
- FID for pubblication/Ac-Ind-OMe (1) characterization in CDCl3 400 MHz/HNMR (1) 0.1 M/pdata/1/thumb.png
- FID for pubblication/Ac-Ind-OMe (1) characterization in CDCl3 400 MHz/HNMR (1) 0.1 M/pdata/1/title
- FID for pubblication/Ac-Ind-OMe (1) characterization in CDCl3 400 MHz/HNMR (1) 0.8M/
- FID for pubblication/Ac-Ind-OMe (1) characterization in CDCl3 400 MHz/HNMR (1) 0.8M/1/
- FID for pubblication/Ac-Ind-OMe (1) characterization in CDCl3 400 MHz/HNMR (1) 0.8M/1/acqu
- FID for pubblication/Ac-Ind-OMe (1) characterization in CDCl3 400 MHz/HNMR (1) 0.8M/1/acqus
- FID for pubblication/Ac-Ind-OMe (1) characterization in CDCl3 400 MHz/HNMR (1) 0.8M/1/audita.txt
- FID for pubblication/Ac-Ind-OMe (1) characterization in CDCl3 400 MHz/HNMR (1) 0.8M/1/fid
- FID for pubblication/Ac-Ind-OMe (1) characterization in CDCl3 400 MHz/HNMR (1) 0.8M/1/format.temp
- FID for pubblication/Ac-Ind-OMe (1) characterization in CDCl3 400 MHz/HNMR (1) 0.8M/1/fq1list
- FID for pubblication/Ac-Ind-OMe (1) characterization in CDCl3 400 MHz/HNMR (1) 0.8M/1/pulseprogram
- FID for pubblication/Ac-Ind-OMe (1) characterization in CDCl3 400 MHz/HNMR (1) 0.8M/1/scon2
- FID for pubblication/Ac-Ind-OMe (1) characterization in CDCl3 400 MHz/HNMR (1) 0.8M/1/shimvalues
- FID for pubblication/Ac-Ind-OMe (1) characterization in CDCl3 400 MHz/HNMR (1) 0.8M/1/specpar
- FID for pubblication/Ac-Ind-OMe (1) characterization in CDCl3 400 MHz/HNMR (1) 0.8M/1/uxnmr.info
- FID for pubblication/Ac-Ind-OMe (1) characterization in CDCl3 400 MHz/HNMR (1) 0.8M/1/uxnmr.par
- FID for pubblication/Ac-Ind-OMe (1) characterization in CDCl3 400 MHz/HNMR (1) 0.8M/1/pdata/
- FID for pubblication/Ac-Ind-OMe (1) characterization in CDCl3 400 MHz/HNMR (1) 0.8M/1/pdata/1/
- FID for pubblication/Ac-Ind-OMe (1) characterization in CDCl3 400 MHz/HNMR (1) 0.8M/1/pdata/1/1i
- FID for pubblication/Ac-Ind-OMe (1) characterization in CDCl3 400 MHz/HNMR (1) 0.8M/1/pdata/1/1r
- FID for pubblication/Ac-Ind-OMe (1) characterization in CDCl3 400 MHz/HNMR (1) 0.8M/1/pdata/1/auditp.txt
- FID for pubblication/Ac-Ind-OMe (1) characterization in CDCl3 400 MHz/HNMR (1) 0.8M/1/pdata/1/outd
- FID for pubblication/Ac-Ind-OMe (1) characterization in CDCl3 400 MHz/HNMR (1) 0.8M/1/pdata/1/proc
- FID for pubblication/Ac-Ind-OMe (1) characterization in CDCl3 400 MHz/HNMR (1) 0.8M/1/pdata/1/procs
- FID for pubblication/Ac-Ind-OMe (1) characterization in CDCl3 400 MHz/HNMR (1) 0.8M/1/pdata/1/title
- FID for pubblication/Ac-Ind-OMe (1) characterization in CDCl3 400 MHz/HSQC (1)/
- FID for pubblication/Ac-Ind-OMe (1) characterization in CDCl3 400 MHz/HSQC (1)/acqu
- FID for pubblication/Ac-Ind-OMe (1) characterization in CDCl3 400 MHz/HSQC (1)/acqu2
- FID for pubblication/Ac-Ind-OMe (1) characterization in CDCl3 400 MHz/HSQC (1)/acqu2s
- FID for pubblication/Ac-Ind-OMe (1) characterization in CDCl3 400 MHz/HSQC (1)/acqus
- FID for pubblication/Ac-Ind-OMe (1) characterization in CDCl3 400 MHz/HSQC (1)/audita.txt
- FID for pubblication/Ac-Ind-OMe (1) characterization in CDCl3 400 MHz/HSQC (1)/cpdprg2
- FID for pubblication/Ac-Ind-OMe (1) characterization in CDCl3 400 MHz/HSQC (1)/format.temp
- FID for pubblication/Ac-Ind-OMe (1) characterization in CDCl3 400 MHz/HSQC (1)/pulseprogram
- FID for pubblication/Ac-Ind-OMe (1) characterization in CDCl3 400 MHz/HSQC (1)/scon2
- FID for pubblication/Ac-Ind-OMe (1) characterization in CDCl3 400 MHz/HSQC (1)/ser
- FID for pubblication/Ac-Ind-OMe (1) characterization in CDCl3 400 MHz/HSQC (1)/shimvalues
- FID for pubblication/Ac-Ind-OMe (1) characterization in CDCl3 400 MHz/HSQC (1)/specpar
- FID for pubblication/Ac-Ind-OMe (1) characterization in CDCl3 400 MHz/HSQC (1)/uxnmr.info
- FID for pubblication/Ac-Ind-OMe (1) characterization in CDCl3 400 MHz/HSQC (1)/uxnmr.par
- FID for pubblication/Ac-Ind-OMe (1) characterization in CDCl3 400 MHz/HSQC (1)/pdata/
- FID for pubblication/Ac-Ind-OMe (1) characterization in CDCl3 400 MHz/HSQC (1)/pdata/1/
- FID for pubblication/Ac-Ind-OMe (1) characterization in CDCl3 400 MHz/HSQC (1)/pdata/1/2ir
- FID for pubblication/Ac-Ind-OMe (1) characterization in CDCl3 400 MHz/HSQC (1)/pdata/1/2rr
- FID for pubblication/Ac-Ind-OMe (1) characterization in CDCl3 400 MHz/HSQC (1)/pdata/1/auditp.txt
- FID for pubblication/Ac-Ind-OMe (1) characterization in CDCl3 400 MHz/HSQC (1)/pdata/1/clevels
- FID for pubblication/Ac-Ind-OMe (1) characterization in CDCl3 400 MHz/HSQC (1)/pdata/1/curdat2
- FID for pubblication/Ac-Ind-OMe (1) characterization in CDCl3 400 MHz/HSQC (1)/pdata/1/outd
- FID for pubblication/Ac-Ind-OMe (1) characterization in CDCl3 400 MHz/HSQC (1)/pdata/1/proc
- FID for pubblication/Ac-Ind-OMe (1) characterization in CDCl3 400 MHz/HSQC (1)/pdata/1/proc2
- FID for pubblication/Ac-Ind-OMe (1) characterization in CDCl3 400 MHz/HSQC (1)/pdata/1/proc2s
- FID for pubblication/Ac-Ind-OMe (1) characterization in CDCl3 400 MHz/HSQC (1)/pdata/1/procs
- FID for pubblication/Ac-Ind-OMe (1) characterization in CDCl3 400 MHz/HSQC (1)/pdata/1/thumb.png
- FID for pubblication/Ac-Ind-OMe (1) characterization in CDCl3 400 MHz/HSQC (1)/pdata/1/title
- FID for pubblication/Ac-Ind-OMe (1) characterization in CDCl3 400 MHz/NOESY (1) 800ms_CDCl3/
- FID for pubblication/Ac-Ind-OMe (1) characterization in CDCl3 400 MHz/NOESY (1) 800ms_CDCl3/fid
- FID for pubblication/Ac-Ind-OMe (1) characterization in CDCl3 400 MHz/NOESY (1) 800ms_CDCl3/log
- FID for pubblication/Ac-Ind-OMe (1) characterization in CDCl3 400 MHz/NOESY (1) 800ms_CDCl3/procpar
- FID for pubblication/Ac-Ind-OMe (1) characterization in CDCl3 400 MHz/NOESY (1) 800ms_CDCl3/text
- FID for pubblication/Ac-Ind-OMe (1) characterization in CDCl3 400 MHz/NOESY (1) 800ms_DMSO/
- FID for pubblication/Ac-Ind-OMe (1) characterization in CDCl3 400 MHz/NOESY (1) 800ms_DMSO/fid
- FID for pubblication/Ac-Ind-OMe (1) characterization in CDCl3 400 MHz/NOESY (1) 800ms_DMSO/log
- FID for pubblication/Ac-Ind-OMe (1) characterization in CDCl3 400 MHz/NOESY (1) 800ms_DMSO/procpar
- FID for pubblication/Ac-Ind-OMe (1) characterization in CDCl3 400 MHz/NOESY (1) 800ms_DMSO/text
- FID for pubblication/Ac-Ind-OMe (1) HNMR in different solvents 400 MHz/
- FID for pubblication/Ac-Ind-OMe (1) HNMR in different solvents 400 MHz/Ac-Ind-OMe (1) in Benzene/
- FID for pubblication/Ac-Ind-OMe (1) HNMR in different solvents 400 MHz/Ac-Ind-OMe (1) in Benzene/acqu
- FID for pubblication/Ac-Ind-OMe (1) HNMR in different solvents 400 MHz/Ac-Ind-OMe (1) in Benzene/acqus
- FID for pubblication/Ac-Ind-OMe (1) HNMR in different solvents 400 MHz/Ac-Ind-OMe (1) in Benzene/audita.txt
- FID for pubblication/Ac-Ind-OMe (1) HNMR in different solvents 400 MHz/Ac-Ind-OMe (1) in Benzene/fid
- FID for pubblication/Ac-Ind-OMe (1) HNMR in different solvents 400 MHz/Ac-Ind-OMe (1) in Benzene/format.temp
- FID for pubblication/Ac-Ind-OMe (1) HNMR in different solvents 400 MHz/Ac-Ind-OMe (1) in Benzene/fq1list
- FID for pubblication/Ac-Ind-OMe (1) HNMR in different solvents 400 MHz/Ac-Ind-OMe (1) in Benzene/pulseprogram
- FID for pubblication/Ac-Ind-OMe (1) HNMR in different solvents 400 MHz/Ac-Ind-OMe (1) in Benzene/scon2
- FID for pubblication/Ac-Ind-OMe (1) HNMR in different solvents 400 MHz/Ac-Ind-OMe (1) in Benzene/shimvalues
- FID for pubblication/Ac-Ind-OMe (1) HNMR in different solvents 400 MHz/Ac-Ind-OMe (1) in Benzene/specpar
- FID for pubblication/Ac-Ind-OMe (1) HNMR in different solvents 400 MHz/Ac-Ind-OMe (1) in Benzene/uxnmr.info
- FID for pubblication/Ac-Ind-OMe (1) HNMR in different solvents 400 MHz/Ac-Ind-OMe (1) in Benzene/uxnmr.par
- FID for pubblication/Ac-Ind-OMe (1) HNMR in different solvents 400 MHz/Ac-Ind-OMe (1) in Benzene/pdata/
- FID for pubblication/Ac-Ind-OMe (1) HNMR in different solvents 400 MHz/Ac-Ind-OMe (1) in Benzene/pdata/1/
- FID for pubblication/Ac-Ind-OMe (1) HNMR in different solvents 400 MHz/Ac-Ind-OMe (1) in Benzene/pdata/1/1i
- FID for pubblication/Ac-Ind-OMe (1) HNMR in different solvents 400 MHz/Ac-Ind-OMe (1) in Benzene/pdata/1/1r
- FID for pubblication/Ac-Ind-OMe (1) HNMR in different solvents 400 MHz/Ac-Ind-OMe (1) in Benzene/pdata/1/auditp.txt
- FID for pubblication/Ac-Ind-OMe (1) HNMR in different solvents 400 MHz/Ac-Ind-OMe (1) in Benzene/pdata/1/integrals.txt
- FID for pubblication/Ac-Ind-OMe (1) HNMR in different solvents 400 MHz/Ac-Ind-OMe (1) in Benzene/pdata/1/intrng
- FID for pubblication/Ac-Ind-OMe (1) HNMR in different solvents 400 MHz/Ac-Ind-OMe (1) in Benzene/pdata/1/outd
- FID for pubblication/Ac-Ind-OMe (1) HNMR in different solvents 400 MHz/Ac-Ind-OMe (1) in Benzene/pdata/1/proc
- FID for pubblication/Ac-Ind-OMe (1) HNMR in different solvents 400 MHz/Ac-Ind-OMe (1) in Benzene/pdata/1/procs
- FID for pubblication/Ac-Ind-OMe (1) HNMR in different solvents 400 MHz/Ac-Ind-OMe (1) in Benzene/pdata/1/title
- FID for pubblication/Ac-Ind-OMe (1) HNMR in different solvents 400 MHz/Ac-Ind-OMe (1) in CD2Cl2/
- FID for pubblication/Ac-Ind-OMe (1) HNMR in different solvents 400 MHz/Ac-Ind-OMe (1) in CD2Cl2/acqu
- FID for pubblication/Ac-Ind-OMe (1) HNMR in different solvents 400 MHz/Ac-Ind-OMe (1) in CD2Cl2/acqus
- FID for pubblication/Ac-Ind-OMe (1) HNMR in different solvents 400 MHz/Ac-Ind-OMe (1) in CD2Cl2/audita.txt
- FID for pubblication/Ac-Ind-OMe (1) HNMR in different solvents 400 MHz/Ac-Ind-OMe (1) in CD2Cl2/fid
- FID for pubblication/Ac-Ind-OMe (1) HNMR in different solvents 400 MHz/Ac-Ind-OMe (1) in CD2Cl2/format.temp
- FID for pubblication/Ac-Ind-OMe (1) HNMR in different solvents 400 MHz/Ac-Ind-OMe (1) in CD2Cl2/pulseprogram
- FID for pubblication/Ac-Ind-OMe (1) HNMR in different solvents 400 MHz/Ac-Ind-OMe (1) in CD2Cl2/scon2
- FID for pubblication/Ac-Ind-OMe (1) HNMR in different solvents 400 MHz/Ac-Ind-OMe (1) in CD2Cl2/shimvalues
- FID for pubblication/Ac-Ind-OMe (1) HNMR in different solvents 400 MHz/Ac-Ind-OMe (1) in CD2Cl2/specpar
- FID for pubblication/Ac-Ind-OMe (1) HNMR in different solvents 400 MHz/Ac-Ind-OMe (1) in CD2Cl2/uxnmr.info
- FID for pubblication/Ac-Ind-OMe (1) HNMR in different solvents 400 MHz/Ac-Ind-OMe (1) in CD2Cl2/uxnmr.par
- FID for pubblication/Ac-Ind-OMe (1) HNMR in different solvents 400 MHz/Ac-Ind-OMe (1) in CD2Cl2/pdata/
[truncated: 296 more entries]
