# Supplementary material for: A Proline Mimetic for the Design of New Stable Secondary Structures: Solvent-Dependent Amide Bond Isomerization of (S)-Indoline-2-carboxylic Acid Derivatives
Source: J Org Chem. 2021 Jun 3;86(12):7946–54. doi: 10.1021/acs.joc.1c00184 (PMC8456495; doi:10.1021/acs.joc.1c00184)
Supplement: Supplementary file 2 — jo1c00184_si_002.zip [file jo1c00184_si_002.zip › FID for pubblication/Ac-(Ind)2-OMe (2) CNMR in DMSO 150 MHz/text]

STANDARD PROTON PARAMETERS
