# Supplementary material for: A Proline Mimetic for the Design of New Stable Secondary Structures: Solvent-Dependent Amide Bond Isomerization of (S)-Indoline-2-carboxylic Acid Derivatives
Source: J Org Chem. 2021 Jun 3;86(12):7946–54. doi: 10.1021/acs.joc.1c00184 (PMC8456495; doi:10.1021/acs.joc.1c00184)
Supplement: Supplementary file 2 — jo1c00184_si_002.zip [file jo1c00184_si_002.zip › FID for pubblication/Ac-Ind-OH HNMR 400 MHz/Ac-Ind-OH in Acetic Acid/format.temp]

EDIT_PAR COMMAND FILE

DI_MODE         LONG
ED_ENTRY        ACQU
ORDER           FILE


HEADER		"F2 - Acquisition Parameters"
T_NAME		Date_
		TYPE	R64
		CLASS	ACQU
		SUBRANGE 0.0 50000000
		REL	"Date_=itodate(DATE)"
		INV_REL	"DATE=datetoi(Date_,DATE)"
		FORMAT	"%14.0f"
		TEXT	" "
END
T_NAME		Time
		TYPE	R32
		CLASS	ACQU
		SUBRANGE 0.0 1000000
		REL	"Time=itotime(DATE)"
		INV_REL	"DATE=timetoi(Time,DATE)"
		FORMAT	"%14.2f"
		TEXT	" "
END
NAME		INSTRUM
		TEXT	" "
END
NAME		PROBHD
		FORMAT	"%14.14s"
		TEXT	" "
END
NAME		PULPROG
		TEXT	" "
END
NAME		TD
		TEXT	" "
END
NAME		SOLVENT
		TEXT	" "
END
NAME		NS
		TEXT	" "
END
NAME		DS
		TEXT	" "
END
T_NAME		SWH
		TYPE	R32
		CLASS	ACQU
		SUBRANGE 0.0 1e8
		REL	"SWH=SW*SFO1"
		INV_REL "SW=SWH/SFO1"
		UNIT	"Hz"
		FORMAT	"%14.3f Hz"
		TEXT	" "
END
T_NAME          FIDRES
                TYPE    R32
                CLASS   ACQU
                SUBRANGE 0.0 100000
                REL     "FIDRES=SW*SFO1/TD"
                INV_REL "TD = nextpow(SW*SFO1/FIDRES)"
		UNIT	"Hz"
		FORMAT	"%14.6f Hz"
		TEXT	" "
END
T_NAME          AQ
		TYPE	R32
		CLASS	ACQU
		SUBRANGE 0.0 1000
		REL	"AQ=aqcalc(SW,SFO1,TD,DIGTYP)"
		INV_REL	"TD=tdcalc(SW,SFO1,1.0e6*AQ,DIGTYP)"
		UNIT	"sec"
		FORMAT	"%14.7f sec"
		TEXT	" "
END
NAME		RG
		TEXT	" "
END
T_NAME          DW
		TYPE	R32
		CLASS	ACQU
		SUBRANGE 0.0 1000000
		REL	"DW=1/(2*SW*SFO1)"
		INV_REL	"SW=1000000/(2*(0.005+DW)*SFO1)"
		UNIT	"usec"
		FORMAT	"%14.3lf usec"
		TEXT	" "
END
NAME		DE
		FORMAT	"%14.2f usec"
		TEXT	" "
END
NAME		TE
		FORMAT	"%14.1f K"
		TEXT	" "
END
T_NAME		D1
		TYPE	R32
		CLASS	ACQU
		SUBRANGE 0.0 1e38
		REL	"D1=D[1]"
		INV_REL	"D[1]=D1"
		UNIT	"sec"
		FORMAT	"%14.8f sec"
		TEXT	" "
END
NAME		TD0
		TEXT	" "
END
HEADER		"======== CHANNEL f1 ========"
NAME		SFO1
		FORMAT	"%14.7f MHz"
		TEXT	" "
END
NAME		NUC1
		NONEDIT
		TEXT	" "
END
T_NAME		P1
		TYPE	R32
		CLASS	ACQU
		SUBRANGE 0.0 1.0e10
		REL	"P1=P[1]"
		INV_REL	"P[1]=P1"
		UNIT	"usec"
		FORMAT	"%14.2f usec"
		TEXT	" "
END
T_NAME		PLW1
		TYPE	R32
		CLASS	ACQU
		SUBRANGE 0 47.2
		REL	"PLW1=PLW[1]"
		INV_REL	"PLW[1]=PLW1"
		UNIT	"W"
		FORMAT	"%14.8f W"
		TEXT	"power PLW1 "
END
