# Supplementary material for: A Proline Mimetic for the Design of New Stable Secondary Structures: Solvent-Dependent Amide Bond Isomerization of (S)-Indoline-2-carboxylic Acid Derivatives
Source: J Org Chem. 2021 Jun 3;86(12):7946–54. doi: 10.1021/acs.joc.1c00184 (PMC8456495; doi:10.1021/acs.joc.1c00184)
Supplement: Supplementary file 2 — jo1c00184_si_002.zip [file jo1c00184_si_002.zip › FID for pubblication/Ac-Ind-OH HNMR 400 MHz/Ac-Ind-OH in Acetic Acid/fq1list]

O 401.362471
-13000000
-12957031
-12914063
-12871094
-12828125
-12785156
-12742188
-12699219
-12656250
-12613281
-12570313
-12527344
-12484375
-12441406
-12398438
-12355469
-12312500
-12269531
-12226563
-12183594
-12140625
-12097656
-12054688
-12011719
-11968750
-11925781
-11882813
-11839844
-11796875
-11753906
-11710938
-11667969
-11625000
-11582031
-11539063
-11496094
-11453125
-11410156
-11367188
-11324219
-11281250
-11238281
-11195313
-11152344
-11109375
-11066406
-11023438
-10980469
-10937500
-10894531
-10851563
-10808594
-10765625
-10722656
-10679688
-10636719
-10593750
-10550781
-10507813
-10464844
-10421875
-10378906
-10335938
-10292969
-10250000
-10207031
-10164063
-10121094
-10078125
-10035156
-9992188
-9949219
-9906250
-9863281
-9820313
-9777344
-9734375
-9691406
-9648438
-9605469
-9562500
-9519531
-9476563
-9433594
-9390625
-9347656
-9304688
-9261719
-9218750
-9175781
-9132813
-9089844
-9046875
-9003906
-8960938
-8917969
-8875000
-8832031
-8789063
-8746094
-8703125
-8660156
-8617188
-8574219
-8531250
-8488281
-8445313
-8402344
-8359375
-8316406
-8273438
-8230469
-8187500
-8144531
-8101563
-8058594
-8015625
-7972656
-7929688
-7886719
-7843750
-7800781
-7757813
-7714844
-7671875
-7628906
-7585938
-7542969
-7500000
-7457031
-7414063
-7371094
-7328125
-7285156
-7242188
-7199219
-7156250
-7113281
-7070313
-7027344
-6984375
-6941406
-6898438
-6855469
-6812500
-6769531
-6726563
-6683594
-6640625
-6597656
-6554688
-6511719
-6468750
-6425781
-6382813
-6339844
-6296875
-6253906
-6210938
-6167969
-6125000
-6082031
-6039063
-5996094
-5953125
-5910156
-5867188
-5824219
-5781250
-5738281
-5695313
-5652344
-5609375
-5566406
-5523438
-5480469
-5437500
-5394531
-5351563
-5308594
-5265625
-5222656
-5179688
-5136719
-5093750
-5050781
-5007813
-4964844
-4921875
-4878906
-4835938
-4792969
-4750000
-4707031
-4664063
-4621094
-4578125
-4535156
-4492188
-4449219
-4406250
-4363281
-4320313
-4277344
-4234375
-4191406
-4148438
-4105469
-4062500
-4019531
-3976563
-3933594
-3890625
-3847656
-3804688
-3761719
-3718750
-3675781
-3632813
-3589844
-3546875
-3503906
-3460938
-3417969
-3375000
-3332031
-3289063
-3246094
-3203125
-3160156
-3117188
-3074219
-3031250
-2988281
-2945313
-2902344
-2859375
-2816406
-2773438
-2730469
-2687500
-2644531
-2601563
-2558594
-2515625
-2472656
-2429688
-2386719
-2343750
-2300781
-2257813
-2214844
-2171875
-2128906
-2085938
-2042969
-2000000
-1992172
-1984344
-1976517
-1968689
-1960861
-1953033
-1945205
-1937378
-1929550
-1921722
-1913894
-1906067
-1898239
-1890411
-1882583
-1874755
-1866928
-1859100
-1851272
-1843444
-1835616
-1827789
-1819961
-1812133
-1804305
-1796477
-1788650
-1780822
-1772994
-1765166
-1757339
-1749511
-1741683
-1733855
-1726027
-1718200
-1710372
-1702544
-1694716
-1686888
-1679061
-1671233
-1663405
-1655577
-1647750
-1639922
-1632094
-1624266
-1616438
-1608611
-1600783
-1592955
-1585127
-1577299
-1569472
-1561644
-1553816
-1545988
-1538160
-1530333
-1522505
-1514677
-1506849
-1499022
-1491194
-1483366
-1475538
-1467710
-1459883
-1452055
-1444227
-1436399
-1428571
-1420744
-1412916
-1405088
-1397260
-1389432
-1381605
-1373777
-1365949
-1358121
-1350294
-1342466
-1334638
-1326810
-1318982
-1311155
-1303327
-1295499
-1287671
-1279843
-1272016
-1264188
-1256360
-1248532
-1240705
-1232877
-1225049
-1217221
-1209393
-1201566
-1193738
-1185910
-1178082
-1170254
-1162427
-1154599
-1146771
-1138943
-1131115
-1123288
-1115460
-1107632
-1099804
-1091977
-1084149
-1076321
-1068493
-1060665
-1052838
-1045010
-1037182
-1029354
-1021526
-1013699
-1005871
 -998043
 -990215
 -982387
 -974560
 -966732
 -958904
 -951076
 -943249
 -935421
 -927593
 -919765
 -911937
 -904110
 -896282
 -888454
 -880626
 -872798
 -864971
 -857143
 -849315
 -841487
 -833659
 -825832
 -818004
 -810176
 -802348
 -794521
 -786693
 -778865
 -771037
 -763209
 -755382
 -747554
 -739726
 -731898
 -724070
 -716243
 -708415
 -700587
 -692759
 -684932
 -677104
 -669276
 -661448
 -653620
 -645793
 -637965
 -630137
 -622309
 -614481
 -606654
 -598826
 -590998
 -583170
 -575342
 -567515
 -559687
 -551859
 -544031
 -536204
 -528376
 -520548
 -512720
 -504892
 -497065
 -489237
 -481409
 -473581
 -465753
 -457926
 -450098
 -442270
 -434442
 -426614
 -418787
 -410959
 -403131
 -395303
 -387476
 -379648
 -371820
 -363992
 -356164
 -348337
 -340509
 -332681
 -324853
 -317025
 -309198
 -301370
 -293542
 -285714
 -277886
 -270059
 -262231
 -254403
 -246575
 -238748
 -230920
 -223092
 -215264
 -207436
 -199609
 -191781
 -183953
 -176125
 -168297
 -160470
 -152642
 -144814
 -136986
 -129159
 -121331
 -113503
 -105675
  -97847
  -90020
  -82192
  -74364
  -66536
  -58708
  -50881
  -43053
  -35225
  -27397
  -19569
  -11742
   -3914
    3914
   11742
   19569
   27397
   35225
   43053
   50881
   58708
   66536
   74364
   82192
   90020
   97847
  105675
  113503
  121331
  129159
  136986
  144814
  152642
  160470
  168297
  176125
  183953
  191781
  199609
  207436
  215264
  223092
  230920
  238748
  246575
  254403
  262231
  270059
  277886
  285714
  293542
  301370
  309198
  317025
  324853
  332681
  340509
  348337
  356164
  363992
  371820
  379648
  387476
  395303
  403131
  410959
  418787
  426614
  434442
  442270
  450098
  457926
  465753
  473581
  481409
  489237
  497065
  504892
  512720
  520548
  528376
  536204
  544031
  551859
  559687
  567515
  575342
  583170
  590998
  598826
  606654
  614481
  622309
  630137
  637965
  645793
  653620
  661448
  669276
  677104
  684932
  692759
  700587
  708415
  716243
  724070
  731898
  739726
  747554
  755382
  763209
  771037
  778865
  786693
  794521
  802348
  810176
  818004
  825832
  833659
  841487
  849315
  857143
  864971
  872798
  880626
  888454
  896282
  904110
  911937
  919765
  927593
  935421
  943249
  951076
  958904
  966732
  974560
  982387
  990215
  998043
 1005871
 1013699
 1021526
 1029354
 1037182
 1045010
 1052838
 1060665
 1068493
 1076321
 1084149
 1091977
 1099804
 1107632
 1115460
 1123288
 1131115
 1138943
 1146771
 1154599
 1162427
 1170254
 1178082
 1185910
 1193738
 1201566
 1209393
 1217221
 1225049
 1232877
 1240705
 1248532
 1256360
 1264188
 1272016
 1279843
 1287671
 1295499
 1303327
 1311155
 1318982
 1326810
 1334638
 1342466
 1350294
 1358121
 1365949
 1373777
 1381605
 1389432
 1397260
 1405088
 1412916
 1420744
 1428571
 1436399
 1444227
 1452055
 1459883
 1467710
 1475538
 1483366
 1491194
 1499022
 1506849
 1514677
 1522505
 1530333
 1538160
 1545988
 1553816
 1561644
 1569472
 1577299
 1585127
 1592955
 1600783
 1608611
 1616438
 1624266
 1632094
 1639922
 1647750
 1655577
 1663405
 1671233
 1679061
 1686888
 1694716
 1702544
 1710372
 1718200
 1726027
 1733855
 1741683
 1749511
 1757339
 1765166
 1772994
 1780822
 1788650
 1796477
 1804305
 1812133
 1819961
 1827789
 1835616
 1843444
 1851272
 1859100
 1866928
 1874755
 1882583
 1890411
 1898239
 1906067
 1913894
 1921722
 1929550
 1937378
 1945205
 1953033
 1960861
 1968689
 1976517
 1984344
 1992172
 2000000
 2042969
 2085937
 2128906
 2171875
 2214844
 2257812
 2300781
 2343750
 2386719
 2429687
 2472656
 2515625
 2558594
 2601562
 2644531
 2687500
 2730469
 2773437
 2816406
 2859375
 2902344
 2945312
 2988281
 3031250
 3074219
 3117187
 3160156
 3203125
 3246094
 3289062
 3332031
 3375000
 3417969
 3460937
 3503906
 3546875
 3589844
 3632812
 3675781
 3718750
 3761719
 3804687
 3847656
 3890625
 3933594
 3976562
 4019531
 4062500
 4105469
 4148437
 4191406
 4234375
 4277344
 4320312
 4363281
 4406250
 4449219
 4492187
 4535156
 4578125
 4621094
 4664062
 4707031
 4750000
 4792969
 4835937
 4878906
 4921875
 4964844
 5007812
 5050781
 5093750
 5136719
 5179687
 5222656
 5265625
 5308594
 5351562
 5394531
 5437500
 5480469
 5523437
 5566406
 5609375
 5652344
 5695312
 5738281
 5781250
 5824219
 5867187
 5910156
 5953125
 5996094
 6039062
 6082031
 6125000
 6167969
 6210937
 6253906
 6296875
 6339844
 6382812
 6425781
 6468750
 6511719
 6554687
 6597656
 6640625
 6683594
 6726562
 6769531
 6812500
 6855469
 6898437
 6941406
 6984375
 7027344
 7070312
 7113281
 7156250
 7199219
 7242187
 7285156
 7328125
 7371094
 7414062
 7457031
 7500000
 7542969
 7585937
 7628906
 7671875
 7714844
 7757812
 7800781
 7843750
 7886719
 7929687
 7972656
 8015625
 8058594
 8101562
 8144531
 8187500
 8230469
 8273437
 8316406
 8359375
 8402344
 8445312
 8488281
 8531250
 8574219
 8617187
 8660156
 8703125
 8746094
 8789062
 8832031
 8875000
 8917969
 8960937
 9003906
 9046875
 9089844
 9132812
 9175781
 9218750
 9261719
 9304687
 9347656
 9390625
 9433594
 9476562
 9519531
 9562500
 9605469
 9648437
 9691406
 9734375
 9777344
 9820312
 9863281
 9906250
 9949219
 9992187
10035156
10078125
10121094
10164062
10207031
10250000
10292969
10335937
10378906
10421875
10464844
10507812
10550781
10593750
10636719
10679687
10722656
10765625
10808594
10851562
10894531
10937500
10980469
11023437
11066406
11109375
11152344
11195312
11238281
11281250
11324219
11367187
11410156
11453125
11496094
11539062
11582031
11625000
11667969
11710937
11753906
11796875
11839844
11882812
11925781
11968750
12011719
12054687
12097656
12140625
12183594
12226562
12269531
12312500
12355469
12398437
12441406
12484375
12527344
12570312
12613281
12656250
12699219
12742187
12785156
12828125
12871094
12914062
12957031
13000000
