# Supplementary material for: A Proline Mimetic for the Design of New Stable Secondary Structures: Solvent-Dependent Amide Bond Isomerization of (S)-Indoline-2-carboxylic Acid Derivatives
Source: J Org Chem. 2021 Jun 3;86(12):7946–54. doi: 10.1021/acs.joc.1c00184 (PMC8456495; doi:10.1021/acs.joc.1c00184)
Supplement: Supplementary file 2 — jo1c00184_si_002.zip [file jo1c00184_si_002.zip › FID for pubblication/Ac-Ind-OH HNMR 400 MHz/Ac-Ind-OH in Acetic Acid/shimvalues]

# Tue Jan 23 17:18:04 2018
#$$PROBEID=2
#$$PROBEINFO=5 mm PABBO BB/19F-1H/D Z-GRD Z108618/0174
#$$PICSINFO=Z108618_0174_02.par
#$$SHIMID=313232
#
# Active Shim Gradients
#
Z           		-754            
Z2          		2176            
Z3          		-2036           
Z4          		853             
Z5          		1336            
Z6          		7769            
X           		-115            
XZ          		4375            
XZ2         		-6700           
XZ3         		-2413           
Y           		-862            
YZ          		-2698           
YZ2         		-29             
YZ3         		-3678           
XY          		5181            
XYZ         		3405            
(X2-Y2)     		-9372           
(X2-Y2)Z    		-2515           
X3          		1315            
Y3          		-2909           
#
# Lock Parameter
#
FIELD		4806.220
LOCKPHASE		37.000  
LOCKPOWER		-38.000 
LOCKGAIN		123.136 
LOCKDC		-44.500 
LOCKSHIFT		2.030   
LOOPGAIN		-10.000 
LOOPTIME		0.100   
LOOPFILTER		100.000 
#
IEEE64_VERSION_CODE 1
#
# Shim currents 
#
SHIM_SETTING [1 ]  -365.91936170   
SHIM_SETTING [2 ]  1076.90564139   
SHIM_SETTING [3 ]  -1070.78445825  
SHIM_SETTING [4 ]  448.69299691    
SHIM_SETTING [5 ]  702.73873597    
SHIM_SETTING [6 ]  -60.49000000    
SHIM_SETTING [7 ]  2301.25000000   
SHIM_SETTING [8 ]  -3524.21500000  
SHIM_SETTING [9 ]  -4929.41700000  
SHIM_SETTING [10]  2725.23200000   
SHIM_SETTING [11]  -453.41200000   
SHIM_SETTING [12]  -1419.14800000  
SHIM_SETTING [13]  -15.07900000    
SHIM_SETTING [14]  -1934.48600000  
SHIM_SETTING [15]  4086.58733955   
SHIM_SETTING [16]  -1323.13100000  
SHIM_SETTING [17]  -1269.26000000  
SHIM_SETTING [18]  1790.97900000   
SHIM_SETTING [19]  691.45300000    
SHIM_SETTING [20]  -1530.14900000  
