# Supplementary material for: A Proline Mimetic for the Design of New Stable Secondary Structures: Solvent-Dependent Amide Bond Isomerization of (S)-Indoline-2-carboxylic Acid Derivatives
Source: J Org Chem. 2021 Jun 3;86(12):7946–54. doi: 10.1021/acs.joc.1c00184 (PMC8456495; doi:10.1021/acs.joc.1c00184)
Supplement: Supplementary file 2 — jo1c00184_si_002.zip [file jo1c00184_si_002.zip › FID for pubblication/Ac-Ind-OH HNMR 400 MHz/Ac-Ind-OH in Acetic Acid/pdata/1/auditp.txt]

##TITLE= Audit trail, TOPSPIN		Version 3.2
##JCAMPDX= 5.01
##ORIGIN= Bruker BioSpin GmbH
##OWNER= Angelici
$$ C:\Users\Angelici\Data/Ac_Ind_OH/1/pdata/1/auditp.txt
##AUDIT TRAIL=  $$ (NUMBER, WHEN, WHO, WHERE, PROCESS, VERSION, WHAT)
(   1,<2018-01-23 17:18:04.054 +0100>,<Angelici>,<CZC4280ZSF>,<go>,<TOPSPIN 3.2>,
      <created by zg
	started at 2018-01-23 17:17:32.433 +0100,
	POWCHK enabled, PULCHK disabled,
       configuration hash MD5:
       42 25 BB 86 5B CF 06 BE 1F B6 94 DB 4F CE FD 9A
       data hash MD5: 32K
       9B 93 F8 31 23 32 C3 53 F5 9D DD C2 27 BC D4 52>)
(   2,<2018-01-23 17:18:15.863 +0100>,<Angelici>,<CZC4280ZSF>,<proc1d>,<TOPSPIN 3.2>,
      <Start of raw data processing
       efp LB = 0.5 FT_mod = 6 PKNL = 1 PHC0 = 134.3532 PHC1 = -48.51498 SI = 64K 
       data hash MD5: 64K
       2E 17 B7 EC 63 E1 1F 23 6F F4 27 B2 14 D7 30 92>)
(   3,<2018-01-23 17:18:21.994 +0100>,<Angelici>,<CZC4280ZSF>,<proc1d>,<TOPSPIN 3.2>,
      <apk 
       data hash MD5: 64K
       48 23 73 0D BA 49 B9 8E 61 BA 3F 23 B4 55 5A C3>)
(   4,<2018-01-23 17:19:06.813 +0100>,<Angelici>,<CZC4280ZSF>,<dataserver>,<TOPSPIN 3.2>,
      <new intrng file generated by interactive integration
       data hash MD5: 64K
       48 23 73 0D BA 49 B9 8E 61 BA 3F 23 B4 55 5A C3>)
(   5,<2018-01-31 18:33:58.158 +0100>,<Gaetano Angelici>,<DESKTOP-VHVQKTQ>,<dataserver>,<TopSpin 3.5.7>,
      <new intrng file generated by interactive integration
       data hash MD5: 64K
       48 23 73 0D BA 49 B9 8E 61 BA 3F 23 B4 55 5A C3>)
##END=

$$ hash MD5
$$ 41 57 D7 27 6B 83 DF BB AA 04 3F E1 B8 73 72 62
