# Supplementary material for: A Proline Mimetic for the Design of New Stable Secondary Structures: Solvent-Dependent Amide Bond Isomerization of (S)-Indoline-2-carboxylic Acid Derivatives
Source: J Org Chem. 2021 Jun 3;86(12):7946–54. doi: 10.1021/acs.joc.1c00184 (PMC8456495; doi:10.1021/acs.joc.1c00184)
Supplement: Supplementary file 2 — jo1c00184_si_002.zip [file jo1c00184_si_002.zip › FID for pubblication/Ac-Ind-OH HNMR 400 MHz/Ac-Ind-OH in Acetic Acid/pdata/1/intrng]

A 1.0 #regions in PPM
# low field   high field  bias        slope
  8.224148487459018  8.129547892612552  -0.0  -0.0  # for region 1
  5.276271886759423  5.193877820280241  -0.0  -0.0  # for region 2
  5.187774556096598  5.105380489617417  -0.0  -0.0  # for region 3
