# Supplementary material for: A Proline Mimetic for the Design of New Stable Secondary Structures: Solvent-Dependent Amide Bond Isomerization of (S)-Indoline-2-carboxylic Acid Derivatives
Source: J Org Chem. 2021 Jun 3;86(12):7946–54. doi: 10.1021/acs.joc.1c00184 (PMC8456495; doi:10.1021/acs.joc.1c00184)
Supplement: Supplementary file 2 — jo1c00184_si_002.zip [file jo1c00184_si_002.zip › FID for pubblication/Ac-Ind-OH HNMR 400 MHz/Ac-Ind-OH in Acetic Acid/pdata/1/peaklist.xml]

<?xml version="1.0" encoding="UTF-8"?>
<PeakList modified="2018-01-31T18:34:59">
  <PeakList1D>
    <PeakList1DHeader creator="Gaetano Angelici@DESKTOP-VHVQKTQ" date="2018-01-31T18:33:07" expNo="1" name="Ac_Ind_OH" owner="Gaetano Angelici" procNo="1" source="C:/Users/Gaetano Angelici/Desktop/Al Chemia/PROGETTI RICERCA PISA/NMR Pisa">
      <PeakPickDetails>Manually picked peaks
</PeakPickDetails>
    </PeakList1DHeader>
    <Peak1D F1="8.2012" intensity="0.33" type="1"/>
  </PeakList1D>
  <PeakList1D>
    <PeakList1DHeader creator="Gaetano Angelici@DESKTOP-VHVQKTQ" date="2018-01-31T18:35:25" expNo="1" name="Ac_Ind_OH" owner="Gaetano Angelici" procNo="1" source="C:/Users/Gaetano Angelici/Desktop/Al Chemia/PROGETTI RICERCA PISA/NMR Pisa">
      <PeakPickDetails>Manually picked peaks
</PeakPickDetails>
    </PeakList1DHeader>
    <Peak1D F1="8.1757" intensity="0.33" type="1"/>
    <Peak1D F1="5.2334" intensity="0.16" type="1"/>
    <Peak1D F1="5.1500" intensity="0.23" type="1"/>
  </PeakList1D>
</PeakList>
