# Supplementary material for: A Proline Mimetic for the Design of New Stable Secondary Structures: Solvent-Dependent Amide Bond Isomerization of (S)-Indoline-2-carboxylic Acid Derivatives
Source: J Org Chem. 2021 Jun 3;86(12):7946–54. doi: 10.1021/acs.joc.1c00184 (PMC8456495; doi:10.1021/acs.joc.1c00184)
Supplement: Supplementary file 2 — jo1c00184_si_002.zip [file jo1c00184_si_002.zip › FID for pubblication/Ac-Ind-OH HNMR 400 MHz/Ac-Ind-OH in DMSO/shimvalues]

# Tue Jan 23 17:25:10 2018
#$$PROBEID=2
#$$PROBEINFO=5 mm PABBO BB/19F-1H/D Z-GRD Z108618/0174
#$$PICSINFO=Z108618_0174_02.par
#$$SHIMID=313232
#
# Active Shim Gradients
#
Z           		-840            
Z2          		2035            
Z3          		-2047           
Z4          		1951            
Z5          		1079            
Z6          		2026            
X           		-51             
XZ          		4399            
XZ2         		-6700           
XZ3         		-2413           
Y           		-880            
YZ          		-2737           
YZ2         		-29             
YZ3         		-3678           
XY          		5181            
XYZ         		3405            
(X2-Y2)     		-9372           
(X2-Y2)Z    		-2515           
X3          		1315            
Y3          		-2909           
#
# Lock Parameter
#
FIELD		4806.460
LOCKPHASE		37.000  
LOCKPOWER		-20.000 
LOCKGAIN		109.562 
LOCKDC		-44.500 
LOCKSHIFT		2.490   
LOOPGAIN		5.000   
LOOPTIME		0.250   
LOOPFILTER		500.000 
#
IEEE64_VERSION_CODE 1
#
# Shim currents 
#
SHIM_SETTING [1 ]  -407.51158428   
SHIM_SETTING [2 ]  1007.48178577   
SHIM_SETTING [3 ]  -1076.90069356  
SHIM_SETTING [4 ]  1026.13177913   
SHIM_SETTING [5 ]  567.45577309    
SHIM_SETTING [6 ]  -26.82600000    
SHIM_SETTING [7 ]  2313.87400000   
SHIM_SETTING [8 ]  -3524.21500000  
SHIM_SETTING [9 ]  -4929.41700000  
SHIM_SETTING [10]  2725.23200000   
SHIM_SETTING [11]  -462.88000000   
SHIM_SETTING [12]  -1439.66200000  
SHIM_SETTING [13]  -15.07900000    
SHIM_SETTING [14]  -1934.48600000  
SHIM_SETTING [15]  1065.92800000   
SHIM_SETTING [16]  -1323.13100000  
SHIM_SETTING [17]  -1269.26000000  
SHIM_SETTING [18]  1790.97900000   
SHIM_SETTING [19]  691.45300000    
SHIM_SETTING [20]  -1530.14900000  
