# Supplementary material for: A Proline Mimetic for the Design of New Stable Secondary Structures: Solvent-Dependent Amide Bond Isomerization of (S)-Indoline-2-carboxylic Acid Derivatives
Source: J Org Chem. 2021 Jun 3;86(12):7946–54. doi: 10.1021/acs.joc.1c00184 (PMC8456495; doi:10.1021/acs.joc.1c00184)
Supplement: Supplementary file 2 — jo1c00184_si_002.zip [file jo1c00184_si_002.zip › FID for pubblication/Ac-Ind-OH HNMR 400 MHz/Ac-Ind-OH in DMSO/pdata/1/auditp.txt]

##TITLE= Audit trail, TOPSPIN		Version 3.2
##JCAMPDX= 5.01
##ORIGIN= Bruker BioSpin GmbH
##OWNER= Angelici
$$ C:\Users\Angelici\Data/Ac_Ind_OH/2/pdata/1/auditp.txt
##AUDIT TRAIL=  $$ (NUMBER, WHEN, WHO, WHERE, PROCESS, VERSION, WHAT)
(   1,<2018-01-23 17:25:10.871 +0100>,<Angelici>,<CZC4280ZSF>,<go>,<TOPSPIN 3.2>,
      <created by zg
	started at 2018-01-23 17:24:39.296 +0100,
	POWCHK enabled, PULCHK disabled,
       configuration hash MD5:
       42 25 BB 86 5B CF 06 BE 1F B6 94 DB 4F CE FD 9A
       data hash MD5: 32K
       FB F5 64 0C 44 8E E6 54 05 59 16 D4 0D 0F 7A 78>)
(   2,<2018-01-23 17:25:18.624 +0100>,<Angelici>,<CZC4280ZSF>,<proc1d>,<TOPSPIN 3.2>,
      <Start of raw data processing
       efp LB = 0.5 FT_mod = 6 PKNL = 1 PHC0 = 134.3532 PHC1 = -48.51498 SI = 64K 
       data hash MD5: 64K
       5A 70 50 93 E5 FB 6A 24 4C 80 84 8D 1E FC 7A D8>)
(   3,<2018-01-23 17:25:26.065 +0100>,<Angelici>,<CZC4280ZSF>,<proc1d>,<TOPSPIN 3.2>,
      <apk 
       data hash MD5: 64K
       30 6B D0 19 A7 57 52 35 42 7A 39 BD 04 02 3C 63>)
(   4,<2018-01-23 17:26:03.069 +0100>,<Angelici>,<CZC4280ZSF>,<dataserver>,<TOPSPIN 3.2>,
      <new intrng file generated by interactive integration
       data hash MD5: 64K
       30 6B D0 19 A7 57 52 35 42 7A 39 BD 04 02 3C 63>)
##END=

$$ hash MD5
$$ 83 D1 FB C5 72 8B 20 48 3D 27 40 0E 09 73 1E 9F
