# Supplementary material for: A Proline Mimetic for the Design of New Stable Secondary Structures: Solvent-Dependent Amide Bond Isomerization of (S)-Indoline-2-carboxylic Acid Derivatives
Source: J Org Chem. 2021 Jun 3;86(12):7946–54. doi: 10.1021/acs.joc.1c00184 (PMC8456495; doi:10.1021/acs.joc.1c00184)
Supplement: Supplementary file 2 — jo1c00184_si_002.zip [file jo1c00184_si_002.zip › FID for pubblication/Ac-Ind-OH HNMR 400 MHz/Ac-Ind-OH in DMSO/pdata/1/integrals.txt]

   Current data set:
   NAME =	Ac_Ind_OH	EXPNO =	2	PROCNO = 1
   DU   =	C:/Users/Angelici/Data

   Number   Integrated Region     Integral
     1      8.120      7.979         1.00000
     2      5.209      5.089         1.02227
     3      4.988      4.883         0.24240
