# Supplementary material for: A Proline Mimetic for the Design of New Stable Secondary Structures: Solvent-Dependent Amide Bond Isomerization of (S)-Indoline-2-carboxylic Acid Derivatives
Source: J Org Chem. 2021 Jun 3;86(12):7946–54. doi: 10.1021/acs.joc.1c00184 (PMC8456495; doi:10.1021/acs.joc.1c00184)
Supplement: Supplementary file 2 — jo1c00184_si_002.zip [file jo1c00184_si_002.zip › FID for pubblication/Ac-Ind-OH HNMR 400 MHz/Ac-Ind-OH in DMSO/pdata/1/intrng]

A 1.0 #regions in PPM
# low field   high field  bias        slope
  8.119582264188226  7.979070333782001  -0.0  -0.0  # for region 1
  5.208977991487873  5.088539193996824  -0.0  -0.0  # for region 2
  4.9881735294209495  4.882789581616281  -0.0  -0.0  # for region 3
