# Supplementary material for: A Proline Mimetic for the Design of New Stable Secondary Structures: Solvent-Dependent Amide Bond Isomerization of (S)-Indoline-2-carboxylic Acid Derivatives
Source: J Org Chem. 2021 Jun 3;86(12):7946–54. doi: 10.1021/acs.joc.1c00184 (PMC8456495; doi:10.1021/acs.joc.1c00184)
Supplement: Supplementary file 2 — jo1c00184_si_002.zip [file jo1c00184_si_002.zip › FID for pubblication/Ac-Ind-OMe (1) characterization in CDCl3 400 MHz/CNMR (1)/specpar]

##TITLE= Parameter file, TOPSPIN		Version 3.2
##JCAMPDX= 5.0
##DATATYPE= Parameter Values
##NPOINTS= 5247	$$ modification sequence number
##ORIGIN= Bruker BioSpin GmbH
##OWNER= nmrsu
$$ 2017-06-20 18:30:37.252 +0200  nmrsu@CZC4280ZSF
$$ C:/Bruker/TopSpin3.2pl7/conf/instr/spect/specpar
$$ process C:\Bruker\TopSpin3.2pl7\prog\mod\cprserver.exe
##$ANCIEN= (0..7)
0 0 0 0 0 0 0 0
##$BF1= 100.13
##$BF2= 100.13
##$BF3= 100.13
##$DEC= 1
##$DECB= 1
##$DEF19F= yes
##$DEFRSEL= yes
##$HPMOD= (0..7)
0 0 0 0 0 0 0 0
##$HPPRECH= (0..15)
-1 -1 -1 -1 -1 -1 -1 -1 -1 -1 -1 -1 -1 -1 -1 -1
##$LOCSW19F= -1
##$LOCSW2H= -1
##$NUC1= 14
##$NUC2= 0
##$NUC3= 0
##$NUC4= 0
##$NUC5= 0
##$NUC6= 0
##$NUC7= 0
##$NUC8= 0
##$NUCARR= (0..123)
401.36 401.36 61.61120372 428.106526046 305.753788343 59.06448277 155.983735639
56.398356657 43.120745749 128.772238046 100.922052272 28.993784836 40.669455603
54.410195815 377.65572255 31.684546426 106.16734584 24.569794236 104.581809282
79.738941743 162.473506091 30.8083936 39.324887562 32.73381786 18.728954673
10.280053748 27.011644394 97.497355759 22.626806462 22.632838903 40.016832202
105.569512093 22.686857946 99.494005365 12.995145781 95.230984206 35.865734294
106.422502433 114.001062225 25.112304521 96.331834414 122.401571174 14.000701084
68.72332355 76.545424577 20.941849019 100.556654128 108.393360645 15.44272736
38.751079225 131.326814174 17.394227979 19.667434693 37.311621653 98.237555912
26.156334194 26.705270252 90.339417234 18.483234054 20.715670618 12.789123679
18.36663496 16.246326338 18.677420049 85.150450528 89.07452718 87.760394268
87.948527754 131.319970986 143.013634722 149.669680595 96.047763847 52.013113351
105.034876491 126.628152858 80.30204581 111.61896253 33.087801326 52.642947531
39.872936615 44.602847821 52.95664248 56.694672718 122.896432 21.87412
13.485696 16.736712 13.806784 99.778096 44.069328 12.321752 16.174808 96.486944
13.806784 19.345552 85.650224 11.559168 33.272744 70.235214562 19.3495656
45.7710944 32.6345816 16.0824952 10.1022312 48.12145856 16.722210863 90.40473456
91.31582176 9.160363702 31.16720944 6.8953648 7.5094456 86.279492262 6.9395144
71.886875179 26.536249529 229.26967552 231.519852197 83.966916146 64.495694317
7.39064304 100 100 100
##$OBS= 1
##$OFFSF= (0..7)
0 0 0 0 0 0 0 0
##$OFFSH= (0..7)
2471.39999999035 2949.99999999845 0 0 0 0 0 0
##$OFFSX= (0..7)
0 0 0 0 0 0 0 0
##$OFFSXAS= (0..7)
0 0 0 0 0 0 0 0
##$OFSF1= 0
##$OFSF2= 0
##$OFSH1= 0
##$OFSH2= 0
##$OFSH3= 0
##$OFSX1= 0
##$OFSX2= 0
##$OFSY= 0
##$PACOIL= (0..15)
0 0 0 0 0 0 0 0 0 0 0 0 0 0 0 0
##$PRECHAN= (0..15)
-1 2 -1 0 1 -1 -1 -1 -1 -1 -1 -1 -1 -1 -1 -1
##$RECPRE= (0..15)
-1 0 -1 -1 -1 -1 -1 -1 -1 -1 -1 -1 -1 -1 -1 -1
##$RECPRFX= (0..15)
1 0 0 0 0 0 0 0 0 0 0 0 0 0 0 0
##$RECSEL= (0..15)
0 0 1 0 0 0 0 0 0 0 0 0 0 0 0 0
##$SELREC= (0..9)
0 0 0 0 0 0 0 0 0 0
##$SFO1= 377.655723
##$SFO2= 401.36
##$SFO3= 401.36
##$SFO4= 401.36
##$SFO5= 401.36
##$SFO6= 401.36
##$SFO7= 401.36
##$SFO8= 401.36
##$TY= (0..123)
0 0 0 0 0 0 0 0 0 0 0 0 0 0 0 0 0 0 0 0 0 0 0 0 0 0 0 0 0 0 0 0 0 0 0 0
0 0 0 0 0 0 0 0 0 0 0 0 0 0 0 0 0 0 0 0 0 0 0 0 0 0 0 0 0 0 0 0 0 0 0 0
0 0 0 0 0 0 0 0 0 0 0 0 0 0 0 0 0 0 0 0 0 0 0 0 0 0 0 0 0 0 0 0 0 0 0 0
0 0 0 0 0 0 0 0 0 0 0 0 0 0 0 0
##END=
