# Supplementary material for: A Proline Mimetic for the Design of New Stable Secondary Structures: Solvent-Dependent Amide Bond Isomerization of (S)-Indoline-2-carboxylic Acid Derivatives
Source: J Org Chem. 2021 Jun 3;86(12):7946–54. doi: 10.1021/acs.joc.1c00184 (PMC8456495; doi:10.1021/acs.joc.1c00184)
Supplement: Supplementary file 2 — jo1c00184_si_002.zip [file jo1c00184_si_002.zip › FID for pubblication/Ac-Ind-OMe (1) characterization in CDCl3 400 MHz/CNMR (1)/pdata/1/auditp.txt]

##TITLE= Audit trail, TopSpin 3.5 pl 7
##JCAMPDX= 5.01
##ORIGIN= Bruker BioSpin GmbH
##OWNER= Gaetano Angelici
$$ C:/Users/Gaetano Angelici/Desktop/Al Chemia/PROGETTI RICERCA PISA/NMR Pisa/PL8/5/pdata/1/auditp.txt
##AUDIT TRAIL=  $$ (NUMBER, WHEN, WHO, WHERE, PROCESS, VERSION, WHAT)
(   1,<2017-06-28 05:43:03.366 +0200>,<Angelici>,<CZC4280ZSF>,<go>,<TOPSPIN 3.2>,
      <created by zg
	started at 2017-06-27 20:26:20.588 +0200,
	POWCHK enabled, PULCHK disabled,
       configuration hash MD5:
       CE E3 EA D4 A3 68 EA 7A 58 F3 31 3C 74 F3 E5 98
       data hash MD5: 32K
       9E 20 2E 89 56 65 95 02 E0 42 CD E6 B2 A5 6A F9>)
(   2,<2017-09-04 14:30:14.589 +0200>,<Gaetano Angelici>,<DESKTOP-VHVQKTQ>,<proc1d>,<TopSpin 3.5.7>,
      <Start of raw data processing
       efp LB = 1 FT_mod = 6 PKNL = 1 PHC0 = 90.617 PHC1 = -88.54713 SI = 64K 
       data hash MD5: 64K
       F5 9D 23 14 A5 70 9E 11 F9 51 04 4E 5B D0 FD 92>)
(   3,<2017-09-04 14:52:48.118 +0200>,<Gaetano Angelici>,<DESKTOP-VHVQKTQ>,<proc1d>,<TopSpin 3.5.7>,
      <apk 
       data hash MD5: 64K
       7C EC 8F 76 70 D4 9A 30 6E 0F 77 22 48 A9 7C F3>)
##END=

$$ hash MD5
$$ 03 2C 6F 21 9A 7C 6E 2E 18 A9 B2 3F 4A 0F BD B2
