# Supplementary material for: A Proline Mimetic for the Design of New Stable Secondary Structures: Solvent-Dependent Amide Bond Isomerization of (S)-Indoline-2-carboxylic Acid Derivatives
Source: J Org Chem. 2021 Jun 3;86(12):7946–54. doi: 10.1021/acs.joc.1c00184 (PMC8456495; doi:10.1021/acs.joc.1c00184)
Supplement: Supplementary file 2 — jo1c00184_si_002.zip [file jo1c00184_si_002.zip › FID for pubblication/Ac-Ind-OMe (1) characterization in CDCl3 400 MHz/CNMR (1)/pdata/1/peaklist.xml]

<?xml version="1.0" encoding="UTF-8"?>
<PeakList modified="2017-09-04T14:56:41">
  <PeakList1D>
    <PeakList1DHeader creator="Gaetano Angelici@DESKTOP-VHVQKTQ" date="2017-09-04T14:56:07" expNo="5" name="PL8" owner="Gaetano Angelici" procNo="1" source="C:/Users/Gaetano Angelici/Desktop/Al Chemia/PROGETTI RICERCA PISA/NMR Pisa">
      <PeakPickDetails>Manually picked peaks
</PeakPickDetails>
    </PeakList1DHeader>
    <Peak1D F1="172.0097" intensity="-0.07" type="1"/>
    <Peak1D F1="169.0635" intensity="-0.01" type="1"/>
    <Peak1D F1="168.6599" intensity="0.04" type="1"/>
    <Peak1D F1="142.7899" intensity="-0.02" type="1"/>
    <Peak1D F1="141.4580" intensity="-0.02" type="1"/>
    <Peak1D F1="131.0454" intensity="-0.04" type="1"/>
    <Peak1D F1="128.5432" intensity="0.14" type="1"/>
    <Peak1D F1="128.1799" intensity="0.06" type="1"/>
    <Peak1D F1="128.0185" intensity="0.59" type="1"/>
    <Peak1D F1="125.9198" intensity="0.23" type="1"/>
    <Peak1D F1="124.3862" intensity="0.75" type="1"/>
    <Peak1D F1="124.1844" intensity="0.76" type="1"/>
    <Peak1D F1="123.6597" intensity="0.18" type="1"/>
    <Peak1D F1="117.5655" intensity="0.23" type="1"/>
    <Peak1D F1="113.9736" intensity="0.65" type="1"/>
  </PeakList1D>
  <PeakList1D>
    <PeakList1DHeader creator="Gaetano Angelici@DESKTOP-VHVQKTQ" date="2017-09-04T14:56:43" expNo="5" name="PL8" owner="Gaetano Angelici" procNo="1" source="C:/Users/Gaetano Angelici/Desktop/Al Chemia/PROGETTI RICERCA PISA/NMR Pisa">
      <PeakPickDetails>Manually picked peaks
</PeakPickDetails>
    </PeakList1DHeader>
    <Peak1D F1="61.5943" intensity="0.27" type="1"/>
    <Peak1D F1="60.3976" intensity="0.62" type="1"/>
    <Peak1D F1="53.1180" intensity="0.64" type="1"/>
    <Peak1D F1="52.6526" intensity="0.31" type="1"/>
    <Peak1D F1="33.7722" intensity="0.34" type="1"/>
    <Peak1D F1="31.6448" intensity="0.77" type="1"/>
    <Peak1D F1="29.8498" intensity="0.40" type="1"/>
    <Peak1D F1="24.6643" intensity="0.62" type="1"/>
    <Peak1D F1="23.8333" intensity="0.70" type="1"/>
  </PeakList1D>
</PeakList>
