# Supplementary material for: A Proline Mimetic for the Design of New Stable Secondary Structures: Solvent-Dependent Amide Bond Isomerization of (S)-Indoline-2-carboxylic Acid Derivatives
Source: J Org Chem. 2021 Jun 3;86(12):7946–54. doi: 10.1021/acs.joc.1c00184 (PMC8456495; doi:10.1021/acs.joc.1c00184)
Supplement: Supplementary file 2 — jo1c00184_si_002.zip [file jo1c00184_si_002.zip › FID for pubblication/Ac-Ind-OMe (1) characterization in CDCl3 400 MHz/COSY (1)/acqu2]

##TITLE= Parameter file, TOPSPIN		Version 3.2
##JCAMPDX= 5.0
##DATATYPE= Parameter Values
##NPOINTS= 2	$$ modification sequence number
##ORIGIN= Bruker BioSpin GmbH
##OWNER= Angelici
$$ 2017-06-27 19:04:26.501 +0200  Angelici@CZC4280ZSF
$$ C:/Users/Angelici/Data/PL8/2/acqu2
$$ process C:\Bruker\TopSpin3.2pl7\prog\mod\dataserver.exe
##$ACQT0= 0
##$BF1= 401.36
##$FnMODE= 1
##$NUC1= <1H>
##$NusJSP= 0
##$NusT2= 1
##$NusTD= 0
##$O1= 2471.4
##$SFO1= 401.3624714
##$SW= 19.9641
##$SW_h= 8012.84051527674
##$TD= 128
##END=
