# Supplementary material for: A Proline Mimetic for the Design of New Stable Secondary Structures: Solvent-Dependent Amide Bond Isomerization of (S)-Indoline-2-carboxylic Acid Derivatives
Source: J Org Chem. 2021 Jun 3;86(12):7946–54. doi: 10.1021/acs.joc.1c00184 (PMC8456495; doi:10.1021/acs.joc.1c00184)
Supplement: Supplementary file 2 — jo1c00184_si_002.zip [file jo1c00184_si_002.zip › FID for pubblication/Ac-Ind-OMe (1) characterization in CDCl3 400 MHz/COSY (1)/shimvalues]

# Tue Jun 27 19:15:28 2017
#$$PROBEID=2
#$$PROBEINFO=5 mm PABBO BB/19F-1H/D Z-GRD Z108618/0174
#$$PICSINFO=Z108618_0174_02.par
#$$SHIMID=313232
#
# Active Shim Gradients
#
Z           		-578            
Z2          		2005            
Z3          		-1948           
Z4          		1122            
Z5          		806             
Z6          		5891            
X           		-761            
XZ          		4586            
XZ2         		-6577           
XZ3         		-2559           
Y           		-593            
YZ          		-2865           
YZ2         		-543            
YZ3         		-3312           
XY          		4881            
XYZ         		3067            
(X2-Y2)     		-9131           
(X2-Y2)Z    		-2057           
X3          		948             
Y3          		-2999           
#
# Lock Parameter
#
FIELD		4715.815
LOCKPHASE		37.000  
LOCKPOWER		-30.000 
LOCKGAIN		128.142 
LOCKDC		-44.500 
LOCKSHIFT		7.240   
LOOPGAIN		-12.000 
LOOPTIME		0.400   
LOOPFILTER		100.000 
#
IEEE64_VERSION_CODE 1
#
# Shim currents 
#
SHIM_SETTING [1 ]  -280.09119972   
SHIM_SETTING [2 ]  992.49139796    
SHIM_SETTING [3 ]  -1024.47428660  
SHIM_SETTING [4 ]  590.18407989    
SHIM_SETTING [5 ]  423.95104207    
SHIM_SETTING [6 ]  -400.28600000   
SHIM_SETTING [7 ]  2412.23600000   
SHIM_SETTING [8 ]  -3459.46800000  
SHIM_SETTING [9 ]  -4802.98100000  
SHIM_SETTING [10]  2567.33100000   
SHIM_SETTING [11]  -311.91800000   
SHIM_SETTING [12]  -1506.99000000  
SHIM_SETTING [13]  -285.58300000   
SHIM_SETTING [14]  -1742.12200000  
SHIM_SETTING [15]  3098.51776610   
SHIM_SETTING [16]  -1081.94400000  
SHIM_SETTING [17]  -1345.80500000  
SHIM_SETTING [18]  1613.13300000   
SHIM_SETTING [19]  498.62000000    
SHIM_SETTING [20]  -1577.51400000  
