# Supplementary material for: A Proline Mimetic for the Design of New Stable Secondary Structures: Solvent-Dependent Amide Bond Isomerization of (S)-Indoline-2-carboxylic Acid Derivatives
Source: J Org Chem. 2021 Jun 3;86(12):7946–54. doi: 10.1021/acs.joc.1c00184 (PMC8456495; doi:10.1021/acs.joc.1c00184)
Supplement: Supplementary file 2 — jo1c00184_si_002.zip [file jo1c00184_si_002.zip › FID for pubblication/Ac-Ind-OMe (1) characterization in CDCl3 400 MHz/COSY (1)/pdata/1/auditp.txt]

##TITLE= Audit trail, TopSpin 3.5 pl 7
##JCAMPDX= 5.01
##ORIGIN= Bruker BioSpin GmbH
##OWNER= Gaetano Angelici
$$ C:/Users/Gaetano Angelici/Desktop/Al Chemia/PROGETTI RICERCA PISA/NMR Pisa/PL8/2/pdata/1/auditp.txt
##AUDIT TRAIL=  $$ (NUMBER, WHEN, WHO, WHERE, PROCESS, VERSION, WHAT)
(   1,<2017-06-27 19:49:48.066 +0200>,<Angelici>,<CZC4280ZSF>,<go>,<TOPSPIN 3.2>,
      <created by zg
	started at 2017-06-27 19:14:57.850 +0200,
	POWCHK enabled, PULCHK disabled,
       configuration hash MD5:
       CE E3 EA D4 A3 68 EA 7A 58 F3 31 3C 74 F3 E5 98
       data hash MD5: 8K * 128
       C6 19 22 53 6E FD A8 31 03 DD E0 E2 ED 3F 33 35>)
(   2,<2017-09-04 14:34:13.363 +0200>,<Gaetano Angelici>,<DESKTOP-VHVQKTQ>,<proc2d>,<TopSpin 3.5.7>,
      <Start of raw data processing
       xfb F2: SI = 8K WDW = 1 LB = 2 FT_mod = 6 PKNL = 1 F1: SI = 1K WDW = 4 SSB = 1 FT_mod = 6 FCOR = 1 PH_mod = 2
       data hash MD5: 8K * 1K
       D4 54 84 94 07 09 A9 74 C0 7E 0E DF DF 7D 30 44>)
##END=

$$ hash MD5
$$ 26 58 70 26 82 F5 23 C1 65 C7 88 CD 1D 88 38 7C
