# Supplementary material for: A Proline Mimetic for the Design of New Stable Secondary Structures: Solvent-Dependent Amide Bond Isomerization of (S)-Indoline-2-carboxylic Acid Derivatives
Source: J Org Chem. 2021 Jun 3;86(12):7946–54. doi: 10.1021/acs.joc.1c00184 (PMC8456495; doi:10.1021/acs.joc.1c00184)
Supplement: Supplementary file 2 — jo1c00184_si_002.zip [file jo1c00184_si_002.zip › FID for pubblication/Ac-Ind-OMe (1) characterization in CDCl3 400 MHz/COSY (1)/pdata/1/curdat2]

##TITLE= Parameter file, TopSpin 3.5 pl 7
##JCAMPDX= 5.0
##DATATYPE= Parameter Values
##NPOINTS= 3	$$ modification sequence number
##ORIGIN= Bruker BioSpin GmbH
##OWNER= Gaetano Angelici
$$ 2017-09-04 14:42:44.193 +0200  Gaetano Angelici@DESKTOP-VHVQKTQ
$$ C:/Users/Gaetano Angelici/Desktop/Al Chemia/PROGETTI RICERCA PISA/NMR Pisa/PL8/2/pdata/1/curdat2
$$ process C:\Bruker\TopSpin3.5pl7\prog\mod\dataserver.exe
##$DATPATH2= <C:/Users/Gaetano Angelici/Desktop/Al Chemia/PROGETTI RICERCA PISA/NMR Pisa>
##$DATPATH3= <C:/Users/Gaetano Angelici/Desktop/Al Chemia/PROGETTI RICERCA PISA/NMR Pisa>
##$DU2= <>
##$DU3= <>
##$EXPNO2= 1
##$EXPNO3= 1
##$NAME2= <PL8>
##$NAME3= <PL8>
##$PROCNO2= 1
##$PROCNO3= 1
##$TYPE= <>
##$USER2= <>
##$USER3= <>
##END=
