# Supplementary material for: A Proline Mimetic for the Design of New Stable Secondary Structures: Solvent-Dependent Amide Bond Isomerization of (S)-Indoline-2-carboxylic Acid Derivatives
Source: J Org Chem. 2021 Jun 3;86(12):7946–54. doi: 10.1021/acs.joc.1c00184 (PMC8456495; doi:10.1021/acs.joc.1c00184)
Supplement: Supplementary file 2 — jo1c00184_si_002.zip [file jo1c00184_si_002.zip › FID for pubblication/Ac-Ind-OMe (1) characterization in CDCl3 400 MHz/HMBC (1)/audita.txt]

##TITLE= Audit trail, TOPSPIN		Version 3.2
##JCAMPDX= 5.01
##ORIGIN= Bruker BioSpin GmbH
##OWNER= Angelici
$$ C:\Users\Angelici\Data/PL8/3/audita.txt
##AUDIT TRAIL=  $$ (NUMBER, WHEN, WHO, WHERE, PROCESS, VERSION, WHAT)
(   1,<2017-06-27 20:05:17.282 +0200>,<Angelici>,<CZC4280ZSF>,<go>,<TOPSPIN 3.2>,
      <created by zg
	started at 2017-06-27 19:49:52.278 +0200,
	POWCHK enabled, PULCHK disabled,
       configuration hash MD5:
       CE E3 EA D4 A3 68 EA 7A 58 F3 31 3C 74 F3 E5 98
       data hash MD5: 2K * 128
       76 8A 11 97 BC 1E E5 CA 86 E4 04 34 8A 0E 26 6E>)
##END=

$$ hash MD5
$$ B6 36 C0 85 ED 72 D6 36 3F AA E3 74 C5 C1 6B 08
