# Supplementary material for: A Proline Mimetic for the Design of New Stable Secondary Structures: Solvent-Dependent Amide Bond Isomerization of (S)-Indoline-2-carboxylic Acid Derivatives
Source: J Org Chem. 2021 Jun 3;86(12):7946–54. doi: 10.1021/acs.joc.1c00184 (PMC8456495; doi:10.1021/acs.joc.1c00184)
Supplement: Supplementary file 2 — jo1c00184_si_002.zip [file jo1c00184_si_002.zip › FID for pubblication/Ac-Ind-OMe (1) characterization in CDCl3 400 MHz/HMBC (1)/pdata/1/auditp.txt]

##TITLE= Audit trail, TopSpin 3.5 pl 7
##JCAMPDX= 5.01
##ORIGIN= Bruker BioSpin GmbH
##OWNER= Gaetano Angelici
$$ C:/Users/Gaetano Angelici/Desktop/Al Chemia/PROGETTI RICERCA PISA/NMR Pisa/PL8/3/pdata/1/auditp.txt
##AUDIT TRAIL=  $$ (NUMBER, WHEN, WHO, WHERE, PROCESS, VERSION, WHAT)
(   1,<2017-06-27 20:05:17.282 +0200>,<Angelici>,<CZC4280ZSF>,<go>,<TOPSPIN 3.2>,
      <created by zg
	started at 2017-06-27 19:49:52.278 +0200,
	POWCHK enabled, PULCHK disabled,
       configuration hash MD5:
       CE E3 EA D4 A3 68 EA 7A 58 F3 31 3C 74 F3 E5 98
       data hash MD5: 2K * 128
       76 8A 11 97 BC 1E E5 CA 86 E4 04 34 8A 0E 26 6E>)
(   2,<2017-07-18 16:11:28.269 +0200>,<Gaetano Angelici>,<DESKTOP-VHVQKTQ>,<proc2d>,<TopSpin 3.5.7>,
      <Start of raw data processing
       xfb F2: SI = 4K WDW = 3 SSB = 0 FT_mod = 6 PKNL = 1 PHC0 = 0 PHC1 = 0 F1: SI = 1K WDW = 3 SSB = 0 FT_mod = 6 FCOR = 0.5 PH_mod = 2
       data hash MD5: 4K * 1K
       D4 66 73 2F 4D 9A 02 76 4C AA 16 8D 3D AE 9B B4>)
##END=

$$ hash MD5
$$ 30 A8 71 16 F3 69 B3 64 EE F9 07 63 12 DB 8F EE
