# Supplementary material for: A Proline Mimetic for the Design of New Stable Secondary Structures: Solvent-Dependent Amide Bond Isomerization of (S)-Indoline-2-carboxylic Acid Derivatives
Source: J Org Chem. 2021 Jun 3;86(12):7946–54. doi: 10.1021/acs.joc.1c00184 (PMC8456495; doi:10.1021/acs.joc.1c00184)
Supplement: Supplementary file 2 — jo1c00184_si_002.zip [file jo1c00184_si_002.zip › FID for pubblication/Ac-Ind-OMe (1) characterization in CDCl3 400 MHz/HNMR (1) 0.04M/1/shimvalues]

# Thu Mar 04 19:12:29 2021
#$$PROBEID=2
#$$PROBEINFO=5 mm PABBO BB/19F-1H/D Z-GRD Z108618/0174
#$$PICSINFO=Z108618_0174_02.par
#$$SHIMID=313232
#
# Active Shim Gradients
#
Z           		-236            
Z2          		1775            
Z3          		-2375           
Z4          		2812            
Z5          		6697            
Z6          		4341            
X           		-1714           
XZ          		3174            
XZ2         		-6645           
XZ3         		-7886           
Y           		-1700           
YZ          		-4549           
YZ2         		488             
YZ3         		-1126           
XY          		6168            
XYZ         		-36             
(X2-Y2)     		-8354           
(X2-Y2)Z    		-1426           
X3          		753             
Y3          		-8957           
#
# Lock Parameter
#
FIELD		4618.432
LOCKPHASE		42.000  
LOCKPOWER		-30.000 
LOCKGAIN		128.538 
LOCKDC		-44.500 
LOCKSHIFT		7.240   
LOOPGAIN		-12.000 
LOOPTIME		0.400   
LOOPFILTER		100.000 
#
IEEE64_VERSION_CODE 1
#
# Shim currents 
#
SHIM_SETTING [1 ]  -114.35146734   
SHIM_SETTING [2 ]  878.68585068    
SHIM_SETTING [3 ]  -1249.25621814  
SHIM_SETTING [4 ]  1479.21093961   
SHIM_SETTING [5 ]  3522.37173832   
SHIM_SETTING [6 ]  -901.56400000   
SHIM_SETTING [7 ]  1669.66500000   
SHIM_SETTING [8 ]  -3495.31900000  
SHIM_SETTING [9 ]  -4394.45200000  
SHIM_SETTING [10]  3244.58100000   
SHIM_SETTING [11]  -894.20000000   
SHIM_SETTING [12]  -2392.78800000  
SHIM_SETTING [13]  256.81600000    
SHIM_SETTING [14]  -592.01400000   
SHIM_SETTING [15]  2283.11958491   
SHIM_SETTING [16]  -749.85400000   
SHIM_SETTING [17]  -4148.24400000  
SHIM_SETTING [18]  -18.87400000    
SHIM_SETTING [19]  396.12800000    
SHIM_SETTING [20]  -4711.60300000  
