# Supplementary material for: A Proline Mimetic for the Design of New Stable Secondary Structures: Solvent-Dependent Amide Bond Isomerization of (S)-Indoline-2-carboxylic Acid Derivatives
Source: J Org Chem. 2021 Jun 3;86(12):7946–54. doi: 10.1021/acs.joc.1c00184 (PMC8456495; doi:10.1021/acs.joc.1c00184)
Supplement: Supplementary file 2 — jo1c00184_si_002.zip [file jo1c00184_si_002.zip › FID for pubblication/Ac-Ind-OMe (1) characterization in CDCl3 400 MHz/HNMR (1) 0.04M/1/uxnmr.info]

CONFIGURATION INFORMATION
=========================

Path         : C:/Bruker/TopSpin3.2pl7/conf/instr/spect/uxnmr.info
Date         : Thu Jan 14 11:29:25 2021
Release      : TOPSPIN Version 3.2-pl7
Installed in : C:/Bruker/TopSpin3.2pl7
Host         : CZC4280ZSF
OS           : Windows 7 (Vs 6.1) Service Pack 1
CPU          : Intel(R) Xeon(R) CPU E5-1620 v2 @ 3.70GHz (8 cores at 3691 MHz with Hyperthreading)
User         : nmrsu
Description  : AVII 400MHz
Location     : Universita degli Studi di Pisa
System       : Avance-AV NMR spectrometer
1H-frequency : 401.36 MHz
Order Number : 10170408
Configured in: C:/Bruker/TopSpin3.2pl7/conf/instr/spect

#--------------------
#  FCU configuration:
#--------------------
board # 1 :
	MEMORY 0x1ff000	(=511 k Words)
	PAL-Version 0x104 = new version (EC level 07 or more)
board # 2 :
	MEMORY 0x1ff000	(=511 k Words)
	PAL-Version 0x104 = new version (EC level 07 or more)
board # 3 :
	MEMORY 0x1ff000	(=511 k Words)
	PAL-Version 0x104 = new version (EC level 07 or more)
board # 4 :
	MEMORY 0x1ff000	(=511 k Words)
	PAL-Version 0x104 = new version (EC level 07 or more)

DRU: AQS DRU Z100977/00022 ECL 00.02
- TCP/IP address = 149.236.99.89
- Firmware Version = 150604

Gcu: GCU3

AQS: connected to spect:/dev/tty10
  _Slot_ SBSB _____________________Board_____________________
  Number Addr Type HW-VS FW-VS ID  ECL Name   Description
  -----------------------------------------------------------
     2   0x10 0x72   0x4    AW  R  4.4 REC-1  AQS RXAD400 Z102116/1232 ECL 04.04
     3   0x34  0x2   0x1        X  3.7 REF-1  REF-400 Reference Board for AQS Receiver
     4   0x24 0x10   0x4    BH  S  5.0 SGU-1  AQS SGU400 Z003642/03273 ECL 5.0
     5   0x25 0x10   0x4    BH  S  5.0 SGU-2  AQS SGU400 Z003642/03275 ECL 5.0
     8   0x3c  0x4     0        Y  1.0 ROUT-1 Avance Router 3/5
    21   0x21  0xa     0        P  1.0 PSD-1  Power Supply Distribution Board
    25   0x20  0x7     0        B      MASTER AQS Rack Master
  Logical Receiver/SGU configuration:


Router: 1 Avance-Router

Amplifier Control Board:  connected to spect:/dev/tty20


Amplifiers (ACB configuration):
  RO  Amplifier  Module  Nucleus  Power/W  Switchbox Name PN/SN/FW
   1      1         1        X      300    Y  (V=de) BLAXH 300/100 W1345062/325/20071205
   2      1         2       1H      100    Y  (-""-) BLAXH 300/100 W1345062/325/20071205
   3      2         1       2H       20    N         BSMS 2HTX -/-/-


BSMS: BSMS/2 connected to ethernet
- TCP/IP address = 149.236.99.20
- ELCB firmware version = 20150423
- GAB current limits = 0.0/X, 0.0/Y, 10.0/Z (in A)
- SCB channels = 20
- Shim System = BOSS1-SB
- 2HTX Amplifier: connected to router output 3
- Lock: installed

Eurotherm VTU: device connected to spect:/dev/tty05

Preamplifiers :
HPPR: - HPPR/2 preamplifier connected to spect:/dev/tty10
    Type      : HPPR/2
    Controller: Application firmware = AQ
                15 LEDs for tuning, 15 LEDs for matching
    Module  1 : 1H/2H 1H (virtual 50 Ohm reference: 273.8%/87.6deg)
                 PN=Z003959, SN=00493 from 20071115
    Module  2 : 1H/2H 2H (virtual 50 Ohm reference: 106.8%/-74.0deg)
                 PN=Z003959, SN=00493 from 20071115
    Module  3 : XBB19F 2HS
                 PN=Z003504, SN=00488 from 20071113


Frequency generation:
- F1: for SGU
- F2: for SGU
