# Supplementary material for: A Proline Mimetic for the Design of New Stable Secondary Structures: Solvent-Dependent Amide Bond Isomerization of (S)-Indoline-2-carboxylic Acid Derivatives
Source: J Org Chem. 2021 Jun 3;86(12):7946–54. doi: 10.1021/acs.joc.1c00184 (PMC8456495; doi:10.1021/acs.joc.1c00184)
Supplement: Supplementary file 2 — jo1c00184_si_002.zip [file jo1c00184_si_002.zip › FID for pubblication/Ac-Ind-OMe (1) characterization in CDCl3 400 MHz/HNMR (1) 0.1 M/pdata/1/auditp.txt]

##TITLE= Audit trail, TOPSPIN		Version 3.2
##JCAMPDX= 5.01
##ORIGIN= Bruker BioSpin GmbH
##OWNER= Angelici
$$ C:\Users\Angelici\Data/PL8/1/pdata/1/auditp.txt
##AUDIT TRAIL=  $$ (NUMBER, WHEN, WHO, WHERE, PROCESS, VERSION, WHAT)
(   1,<2017-06-27 19:14:53.638 +0200>,<Angelici>,<CZC4280ZSF>,<go>,<TOPSPIN 3.2>,
      <created by zg
	started at 2017-06-27 19:14:22.141 +0200,
	POWCHK enabled, PULCHK disabled,
       configuration hash MD5:
       CE E3 EA D4 A3 68 EA 7A 58 F3 31 3C 74 F3 E5 98
       data hash MD5: 32K
       D2 26 A2 AA 48 16 F5 D7 DC 87 11 1F A2 D0 2C B0>)
(   2,<2017-06-27 19:15:42.060 +0200>,<Angelici>,<CZC4280ZSF>,<proc1d>,<TOPSPIN 3.2>,
      <Start of raw data processing
       efp LB = 0.5 FT_mod = 6 PKNL = 1 PHC0 = 134.3532 PHC1 = -48.51498 SI = 64K 
       data hash MD5: 64K
       71 C9 BA 48 95 C8 33 A6 82 04 AB D5 79 86 EC A5>)
(   3,<2017-06-27 19:15:48.019 +0200>,<Angelici>,<CZC4280ZSF>,<proc1d>,<TOPSPIN 3.2>,
      <apk 
       data hash MD5: 64K
       41 D3 1B 9A DA AC B0 54 0B 67 B2 79 EF F7 16 DB>)
(   4,<2017-07-18 16:17:33.045 +0200>,<Gaetano Angelici>,<DESKTOP-VHVQKTQ>,<dataserver>,<TopSpin 3.5.7>,
      <new intrng file generated by interactive integration
       data hash MD5: 64K
       41 D3 1B 9A DA AC B0 54 0B 67 B2 79 EF F7 16 DB>)
(   5,<2017-09-04 14:22:41.152 +0200>,<Gaetano Angelici>,<DESKTOP-VHVQKTQ>,<dataserver>,<TopSpin 3.5.7>,
      <new intrng file generated by interactive integration
       data hash MD5: 64K
       41 D3 1B 9A DA AC B0 54 0B 67 B2 79 EF F7 16 DB>)
(   6,<2018-02-09 14:45:55.635 +0100>,<Gaetano Angelici>,<DESKTOP-VHVQKTQ>,<dataserver>,<TopSpin 3.5.7>,
      <new intrng file generated by interactive integration
       data hash MD5: 64K
       41 D3 1B 9A DA AC B0 54 0B 67 B2 79 EF F7 16 DB>)
##END=

$$ hash MD5
$$ BB 5C 67 0B 5D 75 70 B2 BF B5 2D 52 79 91 8E 8E
