# Supplementary material for: A Proline Mimetic for the Design of New Stable Secondary Structures: Solvent-Dependent Amide Bond Isomerization of (S)-Indoline-2-carboxylic Acid Derivatives
Source: J Org Chem. 2021 Jun 3;86(12):7946–54. doi: 10.1021/acs.joc.1c00184 (PMC8456495; doi:10.1021/acs.joc.1c00184)
Supplement: Supplementary file 2 — jo1c00184_si_002.zip [file jo1c00184_si_002.zip › FID for pubblication/Ac-Ind-OMe (1) characterization in CDCl3 400 MHz/HNMR (1) 0.1 M/pdata/1/parm.txt]

Current Data Parameters
NAME                PL8              
EXPNO                 1              
PROCNO                1              

F2 - Acquisition Parameters
Date_          20170627              
Time              19.14              
INSTRUM           spect              
PROBHD   5 mm PABBO BB/              
PULPROG            zg30              
TD                32768              
SOLVENT           CDCl3              
NS                    8              
DS                    0              
SWH            8012.820 Hz           
FIDRES         0.244532 Hz           
AQ            2.0447233 sec          
RG                 8.48              
DW               62.400 usec         
DE                 6.50 usec         
TE                298.8 K            
D1           1.00000000 sec          
TD0                   1              

======== CHANNEL f1 ========
SFO1        401.3624714 MHz          
NUC1                 1H              
P1                11.80 usec         
PLW1        29.99200058 W            

F2 - Processing parameters
SI                65536              
SF          401.3600064 MHz          
WDW                  EM              
SSB      0              
LB                 0.50 Hz           
GB       0              
PC                 1.00              
