# Supplementary material for: A Proline Mimetic for the Design of New Stable Secondary Structures: Solvent-Dependent Amide Bond Isomerization of (S)-Indoline-2-carboxylic Acid Derivatives
Source: J Org Chem. 2021 Jun 3;86(12):7946–54. doi: 10.1021/acs.joc.1c00184 (PMC8456495; doi:10.1021/acs.joc.1c00184)
Supplement: Supplementary file 2 — jo1c00184_si_002.zip [file jo1c00184_si_002.zip › FID for pubblication/Ac-Ind-OMe (1) characterization in CDCl3 400 MHz/HNMR (1) 0.8M/1/pdata/1/auditp.txt]

##TITLE= Audit trail, TOPSPIN		Version 3.2
##JCAMPDX= 5.01
##ORIGIN= Bruker BioSpin GmbH
##OWNER= Angelici
$$ C:\Users\Angelici\Data/Ac_Ind_OMe08M/1/pdata/1/auditp.txt
##AUDIT TRAIL=  $$ (NUMBER, WHEN, WHO, WHERE, PROCESS, VERSION, WHAT)
(   1,<2021-03-04 19:18:23.118 +0100>,<Angelici>,<CZC4280ZSF>,<go>,<TOPSPIN 3.2>,
      <created by zg
	started at 2021-03-04 19:17:35.538 +0100,
	POWCHK enabled, PULCHK disabled,
       configuration hash MD5:
       46 D0 D2 64 75 09 4C 78 5D 75 2C F7 49 21 31 C5
       data hash MD5: 32K
       4F 81 A8 3C C5 AB 41 50 30 A0 08 1F 41 C7 79 9A>)
(   2,<2021-03-04 19:18:30.903 +0100>,<Angelici>,<CZC4280ZSF>,<proc1d>,<TOPSPIN 3.2>,
      <Start of raw data processing
       efp LB = 0 FT_mod = 6 PKNL = 1 PHC0 = 128.4989 PHC1 = -23.76545 SI = 64K 
       data hash MD5: 64K
       96 33 97 B1 5C 8D 2A 89 A0 1A 21 25 4F 2B C4 AA>)
(   3,<2021-03-04 19:18:33.414 +0100>,<Angelici>,<CZC4280ZSF>,<proc1d>,<TOPSPIN 3.2>,
      <apk 
       data hash MD5: 64K
       4B AA 6C 6A 9B F4 DD 28 49 BD C1 4A 8A DF 39 10>)
##END=

$$ hash MD5
$$ 76 40 87 30 2A 78 32 B8 03 92 F7 C8 D6 B6 DD E5
