# Supplementary material for: A Proline Mimetic for the Design of New Stable Secondary Structures: Solvent-Dependent Amide Bond Isomerization of (S)-Indoline-2-carboxylic Acid Derivatives
Source: J Org Chem. 2021 Jun 3;86(12):7946–54. doi: 10.1021/acs.joc.1c00184 (PMC8456495; doi:10.1021/acs.joc.1c00184)
Supplement: Supplementary file 2 — jo1c00184_si_002.zip [file jo1c00184_si_002.zip › FID for pubblication/Ac-Ind-OMe (1) characterization in CDCl3 400 MHz/HSQC (1)/scon2]

##TITLE= Parameter file, TOPSPIN		Version 3.2
##JCAMPDX= 5.0
##DATATYPE= Parameter Values
##NPOINTS= 1	$$ modification sequence number
##ORIGIN= Bruker BioSpin GmbH
##OWNER= Angelici
$$ 2017-06-27 20:05:21.463 +0200  Angelici@CZC4280ZSF
$$ C:\Users\Angelici\Data/PL8/4/scon2
$$ process C:\Bruker\TopSpin3.2pl7\prog\mod\go.exe
##$BLKTR= (0..19)
3 3 3 3 3 3 3 3 3 3 3 3 3 3 3 3 3 3 3 3
##$DE1= 4.5
##$DEADC= 0.5
##$DEPA= 4.5
##$DERX= 1.5
##$FILCOR= 0
##$GRADCHAN= 0
##$GRADPRE= (0..1)
10 10
##$HD_BLKTR= (0..19)
1 1 1 1 1 1 1 1 1 1 1 1 1 1 1 1 1 1 1 1
##$HD_DE1= 5
##$HD_DEADC= 0
##$HD_DEPA= 2.5
##$HD_DERX= 0
##END=
